# Supplementary material for: Gene expression changes in blastocyst hatching affect embryo implantation success in mice
Source: Front Cell Dev Biol. 2025 Feb 6;13:1496298. doi: 10.3389/fcell.2025.1496298 (PMC11839805; doi:10.3389/fcell.2025.1496298)
Supplement: Supplementary file 2 [file Table1.xlsx]

## Sheet: Supplementary table S1
id	Symbol	A-1_fpkm	A-2_fpkm	A-3_fpkm	B-1_fpkm	B-2_fpkm	B-3_fpkm	C-1_fpkm	C-2_fpkm	C-3_fpkm	E-1_fpkm	E-2_fpkm	E-3_fpkm	H-1_fpkm	H-2_fpkm	H-3_fpkm	N-1_fpkm	N-2_fpkm	N-3_fpkm
ENSMUSG00000029580	Actb	8126.2	7594.41	7737.93	7957.63	6705.49	6258.02	8367.75	7533.83	7870.11	5024.32	5148.83	5622.01	7918.48	7909.68	7951.55	9201.21	7878.87	7364.25
ENSMUSG00000064357	mt-Atp6	6645.72	6397.04	5960.5	6940.61	6366.66	5941.08	7202.67	6508.07	6473.66	3968.28	3631.15	3884.93	5175.93	5589.02	5060.62	7671.97	7227.55	7573.82
ENSMUSG00000060461	Dppa5a	6252.84	6448.2	6225.15	6657.35	6524.34	6350.67	6934.52	6763.45	6846.47	6108.2	5949.56	5342.93	6812.65	6871.89	6814.13	7056.04	7055.58	7868.4
ENSMUSG00000064370	mt-Cytb	5849.1	5663.1	5480.67	6484.68	6171.82	5849.7	6492.68	6054.08	6038.91	3539.44	3311.29	3399.37	5211.29	5426	5141.12	6855.7	6545.81	7423.76
ENSMUSG00000019505	Ubb	4360.93	4447.07	4329.44	4159.53	4079.08	3344.14	3939.22	3893.04	4001.31	5081.34	5232.64	4824.06	3834.17	3889.68	3878.92	3496.59	3620.3	4195.33
ENSMUSG00000064341	mt-Nd1	3924.85	3628.99	3456.45	4129.94	3580.42	3163.75	4148.37	3485.49	3621.55	3733.75	3021.64	3182.18	2663	2871.89	2603.24	4148.12	3562.31	3110.15
ENSMUSG00000050708	Ftl1	3818.06	3922.75	3935.44	3879.89	3967.31	3833.56	3897.54	3970.62	3959.64	4123.4	4294.7	4027.87	5529.13	5469.45	5631.48	4310.05	4445.65	4639.13
ENSMUSG00000028773	Fabp3	3103.73	3169.74	3039.84	3440.82	3382.59	3430.73	3975.98	3929.28	3913.58	2434.3	2366.32	2295.25	4846.61	4936.82	4845.94	4613.2	4664.8	4466.72
ENSMUSG00000023043	Krt18	3099.28	3155.94	3206.72	2938.07	3127.53	3281.8	2973.66	3107.6	3101.53	2900.31	2960.92	2798.95	2398.43	2349.29	2398.91	2332.51	2530.93	2637.13
ENSMUSG00000071866	Ppia	2843.66	2788.37	2790.42	2893.6	2772.63	2729.08	2926.82	2821.4	2876.21	2749.75	2633.74	2486.4	2568.62	2583.87	2559.72	2993.42	2951.55	2647.6
ENSMUSG00000078812	Eif5a	2858.37	2899.58	2861.28	2726.73	2706.57	2702.25	2679.2	2556.28	2546.37	2883.92	2902.49	2797.75	2109.49	2154.72	2120.71	2471.54	2450.1	2570.78
ENSMUSG00000018293	Pfn1	2703.72	2738.38	2738.49	2624.5	2676.84	2684.47	2657.33	2706.51	2732.24	1953.13	2041.36	1906.68	2748.7	2722.13	2687.53	2530.67	2798.3	2947.03
ENSMUSG00000042243	BC051665	2101.65	2097.17	2134.5	2600.96	2687.71	2727.88	3393.75	3556.79	3470.94	431.72	431.73	476.34	6966.5	6908.16	6999.6	4873.54	5020.86	5283.75
ENSMUSG00000064358	mt-Co3	2682.35	2531.1	2441.99	2549.74	2110.83	1920.24	2911.52	2384.48	2560.8	1937.9	1582.86	1827.87	2303.95	2401.79	2239.51	2987.49	2531.6	2233.78
ENSMUSG00000015656	Hspa8	2367.14	2410.7	2439.9	2400.82	2468.28	2614.37	2435.61	2530.39	2508.52	3416.21	3253.72	3169.26	2636.75	2591.06	2626.75	2580.61	2796.85	2695.65
ENSMUSG00000037894	H2az1	2385.39	2398.42	2376.01	2343.75	2477.85	2576.55	2216.87	2261.71	2250.33	2547.83	2404.41	2344.95	1450.82	1450.07	1434.64	1858.11	2003.8	2046.06
ENSMUSG00000049382	Krt8	2268.1	2317.78	2368.7	2116.32	2093.59	2241.57	2071.8	2116.81	2118.07	2215.68	2237.57	2154.65	1436.19	1414.34	1446.44	1628.97	1729.46	1699.33
ENSMUSG00000021270	Hsp90aa1	2097.15	2188.21	2070.75	2004.95	2160.32	2127.2	2020.09	2155.49	2027.98	2148.38	2017.85	2019.93	1219.92	1226.59	1228.67	1892.82	2058.62	1914.08
ENSMUSG00000006056	Calcoco2	2054.43	2064.68	2072.45	1968.06	1994.28	1607.62	1624.06	1556.91	1574.43	3263.07	3193.17	3041.56	590.11	578.07	595.94	1179.25	1151.44	1187.06
ENSMUSG00000079523	Tmsb10	1753.5	1735.37	1624.23	1825.86	1650.35	1381.95	1854.7	1746.44	1723.27	1357.36	1411.28	1266.66	2173.58	2289.92	2085.19	1919.37	1882.49	1963.6
ENSMUSG00000064354	mt-Co2	1766.33	1756.58	1585.41	1768.07	1683.74	1530.35	1968.57	1810.36	1799.24	1253.2	1085.36	1166.27	1508.11	1612.53	1453.35	2217.44	2191.96	1819.42
ENSMUSG00000062825	Actg1	1682.15	1562.92	1603.79	1711.64	1592.85	1498.94	1655.59	1461.22	1570.07	1413.84	1374.4	1504.77	1273.87	1276.09	1289.82	1559.98	1460.27	1144.5
ENSMUSG00000064351	mt-Co1	1687.75	1629.7	1569.55	1684.23	1607.11	1532.18	1906.09	1800.73	1792.88	1111.35	982.09	1020.19	2004.77	2113.98	1959.79	2223.58	2160.36	2098.1
ENSMUSG00000025393	Atp5b	1562.99	1535.62	1584.7	1576.11	1541.2	1539.94	1621.92	1558.52	1625.63	1537.45	1513.99	1532.93	1358.59	1323.68	1348.62	1467.29	1472.93	1302.92
ENSMUSG00000037742	Eef1a1	1522.75	1518.29	1540.19	1540.05	1562.86	1634.47	1587.29	1607.89	1618.96	1508.67	1334.82	1407.71	1423.26	1409.22	1419.43	1574.37	1650.18	1407.57
ENSMUSG00000016319	Slc25a5	1451.75	1465.4	1428.59	1477.49	1441.72	1460.36	1306.07	1301.56	1289.09	1898.72	1803.04	1683.72	709.43	746.47	712.22	930.27	902.44	953.81
ENSMUSG00000044533	Rps2	1414.35	1382.89	1416.9	1422.8	1340.23	1320.32	1528.27	1443.42	1503.77	1275.89	1234.09	1227.4	1647.77	1652.54	1672.7	1779.5	1717.46	1443.73
ENSMUSG00000016559	H3f3b	1479.35	1536.27	1485.61	1401.73	1479.24	1565.98	1317.26	1344.29	1312.52	1361.41	1306.25	1200.52	854.12	875.24	839.82	952.05	1011.68	1207.43
ENSMUSG00000025351	Cd63	1449.03	1456.4	1448.88	1356.07	1319.7	1358.52	1317.64	1302.43	1297.78	1654.83	1702.47	1689.61	704.34	717.49	702.31	1068.03	1077.52	1132.44
ENSMUSG00000036438	Calm2	1271.13	1256.87	1220.46	1267.16	1332.12	1397.72	1207.88	1248.88	1225.14	1404.28	1407.87	1324.39	1183.31	1208.02	1160.84	1120.02	1157.36	1408.22
ENSMUSG00000074365	Crxos	1191.99	1218.09	1158.17	1238.09	1215.79	1228.37	1134.67	1122.57	1114.63	620.4	1188.64	1522.33	668.39	677.69	652.11	983.14	979.26	1086.59
ENSMUSG00000068220	Lgals1	1189.13	1235.38	1136.21	1229.83	1196.51	1242.49	1467.56	1458.12	1427.88	707.36	750.77	724.93	1920.93	1998.69	1881.03	1660.18	1710.76	1632.97
ENSMUSG00000026238	Ptma	1272.91	1268.86	1261.63	1151.44	1082.04	1035.92	1106.64	1066.95	1066.23	1126.25	1135.74	1158.17	617.2	627.07	612.89	946.31	964.82	866.95
ENSMUSG00000008348	Ubc	1160.67	1186.22	1191.48	1110.94	1065.53	831.27	1087.62	1073.57	1123.12	1067.52	1107.17	1180.15	1124.92	1086.6	1137.95	962.46	1004.71	1028.64
ENSMUSG00000031950	Gabarapl2	1066.75	1052.01	1015.16	1090.65	1072.78	1078.12	1013.91	992	979.74	1673.26	1603.08	1578.33	504.44	508.1	496.34	825.84	826.79	783.74
ENSMUSG00000090841	Myl6	1071.62	1102.07	1063.98	1070.33	1048.43	1048.54	1185.03	1168.25	1197.4	781.42	815.69	808.65	1267.41	1292.37	1241.07	1258.76	1280.18	1301.91
ENSMUSG00000092622	Khdc3	1175.51	1174.52	1165.71	1058.54	1031.09	863.79	902.39	904.48	901.73	1306.48	1337.9	1199.77	217.02	219.15	222.07	569.75	580.58	596.24
ENSMUSG00000000740	Rpl13	1012.74	976.74	1000.35	1000.68	909.29	746.45	1007.09	910	981.22	1058.1	1070.37	1053.47	913.5	909.71	938.92	1009.29	991.24	807.85
ENSMUSG00000031812	Map1lc3b	1070.21	1094.54	1027.96	1000.31	971.96	960.43	866.16	827.26	820.72	1684.08	1693.47	1679.26	358.03	380.78	357.05	613.6	619.17	674.99
ENSMUSG00000003429	Rps11	1013.98	927.6	902.76	985.36	895.35	854.65	906.77	863.83	854	1178.14	1153.01	1148.36	808.22	850.86	806.27	917.01	847.35	883.44
ENSMUSG00000031818	Cox4i1	962.88	951.92	955.6	979.37	893.39	855.8	1042.5	963.7	1013.9	908.94	951.61	937.54	954.86	948.46	951.01	1017.36	907.59	894.72
ENSMUSG00000000594	Gm2a	997.45	1020.99	1013.49	978.81	1017.87	1005.87	1026.44	1055.51	1035.97	804.58	911.93	914.72	753.9	761.83	761.73	873.99	905.68	1031.47
ENSMUSG00000028691	Prdx1	948.38	931.39	895.23	973.28	875.23	868.4	847.83	796.04	806.18	1163.36	1159.07	1179.13	554.16	556.82	534.93	746.6	665.98	654
ENSMUSG00000023944	Hsp90ab1	975.76	958	974.82	951.9	966.26	1001.67	830.47	859.5	848.99	1282.51	1309.73	1431.25	566.11	556.31	563.21	750.65	784.89	697.85
ENSMUSG00000024608	Rps14	969.07	971.61	927.23	947.37	857.68	731.54	924.26	828.82	820.86	1071.43	1028.41	959.35	864.93	887.26	868.34	905.08	870.04	853.1
ENSMUSG00000074656	Eif2s2	980.63	962.46	950.39	939.11	869.68	921.54	859.48	764.47	813.31	988.87	913.36	868.94	436.17	447.98	430.9	686.49	637.84	714.81
ENSMUSG00000067274	Rplp0	952.75	927.9	954.08	931.77	861.53	876.64	918.98	870.19	914.76	1049.1	1016.59	1006.29	825.86	801.91	830.07	860.97	898.32	764.04
ENSMUSG00000056201	Cfl1	918.88	944.93	938.47	929.28	891.72	830.33	890.52	856.72	854.82	905.59	930.61	907.2	777.12	791.61	773.99	871.29	825.44	822.08
ENSMUSG00000029922	Mkrn1	971.38	966.04	976.58	928.71	910.82	916.43	890.17	878.91	879.53	1038.03	1037.09	1001.4	748.13	727.34	735.72	814.16	795.86	828.7
ENSMUSG00000066551	Hmgb1	935.52	949.35	927.71	893.28	903.33	963.2	877.64	849.23	869.77	974.3	923.14	832.87	689.85	696.68	676.52	756.94	756.75	868.14
ENSMUSG00000054766	Set	916.4	913.9	899.09	892.07	864.62	924.43	848.99	805.43	840.37	994.74	961.66	922.01	717.56	723.97	718.49	774.83	718.34	812.54
ENSMUSG00000070493	Chchd2	906.09	915.07	899.17	881.99	912.57	810.19	914.36	901.79	896.33	893.36	898.23	920.11	875.24	882.79	878.86	973.8	989.96	911.09
ENSMUSG00000046974	BC053393	786.89	803.15	782.49	876.51	983.48	1003.79	1076.94	1162.96	1111.74	414.39	495.45	548.9	2079.44	2093.51	2078.85	1558.62	1655.38	1848.89
ENSMUSG00000030695	Aldoa	951.71	948.1	969.77	869.93	885.81	915.65	884.2	879.38	894.18	890.27	934.57	918.85	744.19	738.99	746.92	847	831.4	839.56
ENSMUSG00000028495	Rps6	862.7	811.24	832.61	865.55	790.33	800.65	838.17	783.58	822.45	1082.72	952.2	905.6	714.2	720.04	706.28	821.4	805.55	762.82
ENSMUSG00000001270	Ckb	815.87	823.38	848.52	864.8	819.86	764.12	839.68	800.77	833.33	891.95	884.51	805.47	949.17	909.97	945.42	794.34	810.44	629.12
ENSMUSG00000053931	Cnn3	884.86	879.61	889.27	863.55	889.51	951.34	976.22	982.98	966.31	797.41	786.46	791.62	1053.03	1061.83	1058.99	942.3	987.22	1030.63
ENSMUSG00000005054	Cstb	879.35	931.43	867.67	851.04	952.38	938.83	897.38	960.88	908.82	652.05	693.77	744.78	973.38	1019.07	965.15	1022.66	1112.68	1130.06
ENSMUSG00000006304	Arpc2	842.9	834.67	826.86	847.75	845.8	872.89	888.33	918.19	898.36	584.71	636.03	645.1	1020.27	1032.37	1020.55	958.79	929.65	1061.92
ENSMUSG00000017404	Rpl19	867.43	869.83	854.2	836.33	866.27	740.19	816.04	813.17	789.12	1058.65	1007.41	931.8	661.22	672.15	659.09	813.91	809.18	730.75
ENSMUSG00000000088	Cox5a	829.77	836.12	776.74	820.21	758.72	814.77	830.55	804.91	798.12	774.58	736.63	755.77	696.54	731.26	685.17	834.33	806.76	831.66
ENSMUSG00000032399	Rpl4	819.32	817.08	827.51	807.95	813.53	847.25	814.85	826.5	821.94	867.57	832.83	802.5	772.16	760.41	768.49	801.01	836.16	823.78
ENSMUSG00000029103	Lrpap1	839.8	888.31	893.85	807.4	865.21	993.89	756.68	847.26	833.58	1133.04	1040.82	972.92	565.42	544.89	574.92	664.17	711.93	783.54
ENSMUSG00000035242	Oaz1	811.08	808.69	827.11	801.45	809.24	878.75	802.02	800.92	799.83	880.34	905.79	867.61	797.6	796.55	798.95	837.67	809.68	786.72
ENSMUSG00000021546	Hnrnpk	809.11	811.19	794.68	798.79	804.98	823.17	789.54	796.99	805.04	890.33	842.78	824.35	719.19	721.83	713.07	726.87	704.94	780.5
ENSMUSG00000030342	Cd9	796.09	795.5	781.65	796.74	815.03	820.1	813.55	825.38	813.82	654.96	699.6	726.67	1214.21	1228.13	1193.36	1028.96	1047.03	1033.84
ENSMUSG00000034484	Snx2	837.18	845.51	847.13	794.86	906.64	997.25	764.02	790.71	788.63	957.76	946.78	878.94	468.08	467.83	468.34	611.22	647.35	764.82
ENSMUSG00000064363	mt-Nd4	715.25	691.42	654.97	794.52	764.39	708.1	823.64	753.89	760.31	323.89	289.1	316.98	456.6	492.09	444.06	956.02	865.1	795.68
ENSMUSG00000041697	Cox6a1	763.05	790.41	751.14	786.06	775.37	668.82	871.12	840.31	837.75	675.53	661.97	641.97	1117.27	1164.42	1110.81	989.69	1062.44	1007.33
ENSMUSG00000006057	Atp5g1	784.62	808.36	758.37	783.93	764.39	647.6	788.31	751.26	745.22	869.89	868.51	843.04	736.55	760.11	749.77	809.51	828.16	853.93
ENSMUSG00000093674	Rpl41	767.92	791.84	739.34	776.69	676.41	556.24	764.28	700.53	728.3	858.73	902.28	815.64	589.21	621.73	569.03	757.25	718.21	620.05
ENSMUSG00000061315	Naca	781.12	783.26	769.5	776.13	785.4	820.78	763.61	777.82	789.86	842.15	771.69	764.81	582.41	592.52	584.15	730.97	734.14	707.96
ENSMUSG00000025651	Uqcrc1	768.47	795.39	792.37	770.22	807.1	814.11	745.51	791.39	777.34	741.68	758.62	747.68	757.19	746.09	773.14	745.38	819.14	897.25
ENSMUSG00000048076	Arf1	792.88	744.97	762.27	766.9	765.3	748.04	760.92	773.99	761.59	777.28	782.21	783.89	722.73	725.97	729.88	780.19	768.34	699.58
ENSMUSG00000054808	Actn4	765.35	746.28	777.56	759.57	675.35	691.58	765.53	710.23	757.06	575.79	578.56	621.4	752.4	726.41	767.13	738.41	696.09	623.89
ENSMUSG00000058558	Rpl5	752.62	735.16	698.62	755.39	687.07	659.25	733.07	668.44	674.45	715.91	728.66	740.83	655.84	702.52	651.27	751.84	692.91	711.29
ENSMUSG00000057666	Gapdh	753.7	712.12	741.4	747.15	709.84	715.97	832.22	779.26	825.4	537.77	522.64	506.43	891.9	867.92	894.34	979.71	884.82	692.01
ENSMUSG00000030057	Cnbp	801.49	799.61	799.45	746.45	803.91	785.73	750.41	800.19	774.22	831.9	814.22	798.67	541.33	559.43	549.12	630.55	672.16	736.08
ENSMUSG00000064356	mt-Atp8	671.54	641	466.22	733.48	460.03	189.76	694.51	571.91	478.75	416.72	382.87	372.75	424.98	571.32	383.38	681.01	659.05	634.02
ENSMUSG00000034127	Tspan8	656.41	668.76	643.33	725.92	775	839.19	869.97	881.09	880.25	526.56	488.24	497.17	1341.6	1351.71	1338.66	1039.23	1118.48	1235.21
ENSMUSG00000045128	Rpl18a	732.93	728.52	727.7	723.01	656.35	604.59	744.76	703.26	716.89	778.34	758.62	705.91	797.48	814.7	780.03	866.81	823.68	785.88
ENSMUSG00000022841	Ap2m1	736.12	754.23	728.84	719.72	731.06	689.01	754.09	753.96	753.94	757.11	759.24	747.81	858.33	839.37	833.27	720.39	732.05	752.3
ENSMUSG00000075706	Gpx4	723.51	745.96	708.86	718.71	693.17	643.96	746.58	765.48	753.49	666.34	627	604.65	1086.74	1070.76	1086.81	858.64	905.46	832.17
ENSMUSG00000046727	Cystm1	641.82	642.14	620.9	715.8	715.36	659.01	828.65	792.37	800.03	436.44	461.64	436.03	1173.89	1217.35	1194.52	997.22	1006.9	1079.78
ENSMUSG00000057113	Npm1	691.8	668.52	669.28	707.45	681.42	716.62	709.69	684.53	690.81	746.16	638.5	676.83	575.86	583.21	581.93	733.68	644.15	613.61
ENSMUSG00000069744	Psmb3	745.11	750.97	739.47	705.44	703.94	741.43	658.36	679.13	654.27	910.8	901.1	820.83	535.26	534.79	523.35	580.9	621.82	631.53
ENSMUSG00000004207	Psap	655.25	562.2	616.3	704.22	597.02	435.1	546.09	905.07	732.1	426.55	558.69	618.02	1061.31	1048.2	1068.1	656.12	621.09	472.35
ENSMUSG00000027566	Psma7	720.98	715.28	679.78	687.54	656.3	666.45	639.54	661.29	637.86	901.82	917.05	853.51	524.46	523.12	510.55	559.34	557.17	608.11
ENSMUSG00000045394	Epcam	708.06	692.64	692.21	682.17	692.51	685.75	624.45	627.63	621.76	828.24	833.31	892.21	348.65	355.28	351.77	491.64	505.17	473.09
ENSMUSG00000046323	Dppa3	825.69	796.53	807.63	672.85	674.28	729.13	518.35	538.01	545.2	1600.15	1488.14	1326.33	53.23	53.2	52.62	264.08	271.71	310.39
ENSMUSG00000064010	Dppa1	627.76	671.1	631.52	672.52	682.23	645.93	744.47	767.89	740.22	638.42	765.1	769.58	1044.59	1084.23	1027.36	892.79	938.77	973.29
ENSMUSG00000028837	Psmb2	668.42	680.6	656.26	671.32	641.5	589.93	612.05	607.82	590.37	792.18	782.71	753.45	510.72	528.32	502.91	583.71	594.31	636.77
ENSMUSG00000019179	Mdh2	706.76	726.94	741.06	670.38	688.5	734.9	655.23	657.6	663.22	747.09	732.91	672.4	562.02	557.57	565.1	561.3	615.04	688.86
ENSMUSG00000036751	Cox6b1	620.96	629.95	612	667.24	614.36	559.53	699.3	639.87	650.5	557.02	577.45	539.08	705.78	738.2	698.31	742.25	712.24	718.55
ENSMUSG00000025428	Atp5a1	681.54	699.2	700.48	664.43	676.6	755.13	702.05	683.33	708.17	739.47	708.55	689.73	593.11	597.99	598.89	645.11	676.89	594.23
ENSMUSG00000015932	Dstn	645.15	652.46	637.91	661.57	668.79	702.2	737.24	715.21	737.91	382.7	369.1	417.14	584.09	592.17	585.1	734.97	696.68	663.28
ENSMUSG00000031432	Prps1	649.12	669.65	651.28	660.31	700.26	752.77	626.43	682.22	651.85	776.59	758.63	773.17	604.13	601.77	597	591.88	627.11	685.23
ENSMUSG00000009927	Rps25	706.98	709.5	637.76	660.16	647.99	613.53	680.51	661.05	637.95	659.12	661.53	610.93	631.37	666.38	609.85	728.59	713.26	789.29
ENSMUSG00000012405	Rpl15	643.72	629.84	619.96	658.11	595.39	556.15	671.86	590.93	625.5	770.6	729.4	709.06	625.66	651.35	628.26	694.38	696.22	635.5
ENSMUSG00000018286	Psmb6	733.92	760.04	740.35	651.6	685.55	678.75	608.38	619.77	622.39	861.66	833.73	784.21	496.26	514.81	502.85	592.23	597.02	671.82
ENSMUSG00000060036	Rpl3	644.01	630.26	643.81	648.02	631.89	639.09	616.5	615.63	621.79	707.01	654.49	613.16	587.23	584.35	581.77	601.04	615.29	577.72
ENSMUSG00000059796	Eif4a1	648.08	585.37	602.61	636.69	435.04	446.39	622.14	423.92	536.72	608.58	631.4	643.89	395.78	401.6	397.81	490.86	350.61	330.05
ENSMUSG00000074207	Adh1	508.9	516.76	530.84	633.46	665.81	745.21	736.87	779.86	789.83	735.98	790.74	763.24	1041.88	1016.61	1055.18	764.18	857.25	995.17
ENSMUSG00000076432	Ywhaq	637.61	628.28	628.58	632.74	644.9	638.82	566.04	560.66	562.66	789.4	705.49	704.97	439.54	437.67	427.2	455.45	462.67	484.14
ENSMUSG00000063856	Gpx1	657.96	662.55	651.21	629.71	618.97	591.37	639.79	581.93	617.79	684.49	671.39	629.24	293.54	300.99	297.43	493.79	500.15	478.84
ENSMUSG00000024661	Fth1	648.67	654.36	645.24	624.85	649.54	615.06	600.05	596.13	592.22	724.46	719.83	788.65	510.47	516.43	506.98	571.03	579.86	549.15
ENSMUSG00000025613	Cct8	620.9	635.77	604.14	623.83	612.81	667.84	566.7	611.14	594.15	711.79	694.92	702	465.76	471.19	457.07	565	559.58	575.96
ENSMUSG00000013701	Timm23	638.56	622.22	610.94	623.21	637.02	659.36	570.67	594.16	564.28	830.44	729.38	678.69	408.32	416.55	408.5	489.47	489.42	555.28
ENSMUSG00000038274	Fau	657.45	671.74	651.89	619.39	631.97	494.88	623.39	547.83	569.9	700.15	716.65	677.84	523.09	517.46	506.77	580.44	612.17	593.87
ENSMUSG00000030357	Fkbp4	667.87	701.65	719.25	619.29	624.4	646.06	549.13	595.3	580.35	729.04	732.17	716.01	373.17	362.42	375.23	420.07	444.44	443.87
ENSMUSG00000029622	Arpc1b	590.66	599.04	598.06	608.36	610.37	575.79	611.37	639.51	609.31	473.1	505.76	512.24	805.01	820.03	815.49	657.96	680.18	707.59
ENSMUSG00000014313	Cox6c	607.13	603.01	560.94	607.54	577.54	514.4	642.31	632.1	613.28	609.94	609.98	555.11	599.72	660.09	592.79	715.72	708.59	663.45
ENSMUSG00000034892	Rps29	595.4	603.33	524.79	607.33	536.76	367.98	601.17	540.43	540.27	622.02	632.56	530.31	480.67	521.18	443.86	600.61	573.23	508.29
ENSMUSG00000021282	Eif5	545.61	543.12	553.8	604.49	593.34	595.58	524.46	500.7	509.58	635.4	713.19	690.85	472.13	488.69	468.24	490.65	494.12	601.5
ENSMUSG00000031447	Lamp1	593.2	582.86	592.65	603.33	617.08	613.07	605.24	611.97	606.07	546.8	577.86	597.1	774.64	770.63	774.67	665.34	686.93	660.16
ENSMUSG00000022234	Cct5	573.26	606.35	596.9	596.72	608.43	620.38	560.9	577.1	572.65	699.68	690.82	689.35	524.42	518.64	528.2	539.57	571.44	565.95
ENSMUSG00000090137	Uba52	630.71	665.84	635.1	594.87	590.72	523.79	611.89	615.26	594.79	659.22	635.94	568.66	498.33	527.17	532.64	566.8	588.36	582.92
ENSMUSG00000028081	Rps3a1	564.79	537.87	541.42	592.85	536.79	568.53	575.36	542.53	559.21	663.38	598.41	575.95	470.27	477.03	469.04	535.76	562.44	471.24
ENSMUSG00000018770	Atp5g3	568.83	529.43	538.42	591.44	534.12	530.17	577.01	542.17	559.63	568.47	529.31	574.86	460.22	491.6	450.32	613.97	588.09	496.63
ENSMUSG00000031765	Mt1	631.54	627.48	590.23	589.49	510.58	483.51	525.28	474.91	485.42	636.13	587.65	548.65	143.96	137.08	133.8	327.22	340.64	307.69
ENSMUSG00000028639	Ybx1	607.27	615	619.8	580.65	528.74	511.17	601.86	556.37	595.67	491.28	519.72	507.02	503.73	501.8	503.94	516.32	455.41	512.93
ENSMUSG00000025204	Ndufb8	550.88	560.44	522.02	579.89	552.6	479.48	567.43	544.23	533.57	525.83	528.79	491	567.03	576.95	561.21	535.32	556.29	618.8
ENSMUSG00000005732	Ranbp1	557.76	566.52	564.56	577.27	564.46	600.38	551.37	545.15	549.58	611.59	589.37	532.48	481.68	484.91	479.55	516.78	476.96	556.09
ENSMUSG00000036781	Rps27l	573.8	594.95	531.3	575.51	558.16	502.02	574.41	565.8	533.89	600.06	591.88	544.25	504.11	542.73	495.57	600.86	577.83	622.8
ENSMUSG00000057841	Rpl32	567.73	569.1	520.06	575	494.18	452.72	590.1	487.84	531.79	663.37	589.12	569.55	563.6	598.43	549.07	643.42	574.8	482.16
ENSMUSG00000008475	Arpc5	579.37	583.8	567.16	570.96	599.42	582.61	583.83	565.64	563.1	456.04	469.76	476.34	453.13	465.34	444.98	534.63	560	591.84
ENSMUSG00000022285	Ywhaz	578.68	581.58	584.15	567.74	581.33	636.46	558.27	569.52	564.64	582.81	569.52	607.16	426.48	428.01	421.64	519.89	505.82	502.89
ENSMUSG00000094777	H2ac24	596.34	626.2	626.82	567.2	529.41	553.28	527.26	543.26	527.09	648.6	690.8	587.42	320.31	323.36	328.21	429.17	464.86	416.09
ENSMUSG00000035885	Cox8a	525.78	525.51	507.9	566.3	548.8	412.24	620.23	553.63	573.26	509.33	476.03	420.78	667.59	678.43	659.83	668.59	652.08	588.25
ENSMUSG00000025781	Atp5c1	544.76	539.81	547.32	565.68	533.16	527.22	576.15	516.66	548.1	596.93	538.98	541.36	440.27	450.86	445.89	523.08	529.37	514.45
ENSMUSG00000012848	Rps5	561.06	555.01	561.49	565.64	502.88	550.59	603.89	534.65	569.04	607.71	598.4	579.7	583.44	585.31	583.15	630.56	635.3	561.02
ENSMUSG00000023175	Bsg	585.25	574.25	588.4	561.15	570.17	538.93	583.05	595.82	592.04	555.87	590.72	562.22	749.07	740.21	753.28	625.67	590.86	629.72
ENSMUSG00000037242	Clic4	556.04	550.18	564.85	558.33	558.31	591.28	570.11	579.41	582.27	433.28	488.52	504.56	548.7	550.68	558.44	551.52	554.04	574.97
ENSMUSG00000061904	Slc25a3	551.57	584.51	569.31	556.71	580.21	595.4	562.68	568.66	557.08	554.2	505.15	536.84	440.28	440.31	443.56	533.9	543.42	512.45
ENSMUSG00000060938	Rpl26	562.5	554.65	530.73	555.47	502.89	556.98	534	508.3	511.47	641.98	621.41	562.23	453.97	466.63	439.44	510.6	511.85	498.01
ENSMUSG00000074884	Serf2	527.31	560.62	521.08	551.15	508.67	438.91	543.98	525.95	495.58	588.89	591.54	567.42	488.62	520.79	480.28	522.65	525.68	536.68
ENSMUSG00000003051	Elf3	569.01	543.54	574.94	549.95	521.36	527.12	562.63	538.18	552.01	411.46	444.31	483.95	440.05	423.81	441.01	548.63	516.41	413.97
ENSMUSG00000030007	Cct7	579	565.42	581.86	549.77	573.42	596.96	521.3	515.23	519.84	672.44	671.92	661.21	447.27	438.58	441.79	451.68	471.44	492.44
ENSMUSG00000029430	Ran	570.81	568.39	561.06	549.37	569.45	578.59	542.67	548.08	539.53	664.29	623.68	616.98	419.73	422.52	416.96	490.7	498.81	486.21
ENSMUSG00000004897	Hdgf	544.8	543.72	549.93	543.67	515.13	478.84	545.13	531.18	538.19	500.18	516.21	513.58	598.2	596.25	606.96	585.5	587.52	550.11
ENSMUSG00000029762	Akr1b8	496.46	513.47	519.02	539.66	558.67	593.31	494.94	537.98	522.65	823.58	770.63	727.5	333.74	326.93	337.17	503.11	518.47	536.4
ENSMUSG00000046434	Hnrnpa1	564.29	559.38	554.96	539.08	524.44	567.17	500.32	499.84	504.24	603.8	603.51	577.76	367.76	367.46	366.42	443.2	436.25	470.69
ENSMUSG00000031799	Tpm4	514.57	513.92	521.05	534.28	558.26	586.61	582.72	568.39	572.82	428.99	405.62	405.15	608.33	611.25	610.61	622.39	606.4	626.52
ENSMUSG00000103034	Gm8797	552.8	547.16	533.56	529.68	498.31	409.47	552.25	514.31	510.1	618.97	592.66	523.54	547.14	553.98	523.32	468.82	468.06	583.86
ENSMUSG00000021131	Erh	526.44	520.63	497.94	527.69	546.89	552.14	517.77	547.56	519	554.48	590.57	540.35	500	542.62	511.57	555.75	568.8	579.42
ENSMUSG00000040952	Rps19	512.09	500.05	471.92	523.28	450.47	414.72	544.49	489.22	485	594.04	562.15	552.8	577.65	603.47	569.86	561.05	566.4	506.02
ENSMUSG00000040385	Ppp1ca	547.43	529.51	547.64	523.12	534.81	544.93	490.38	514.87	518.94	577.97	540.46	529.02	476.12	469.78	476.75	439.85	458.34	491.42
ENSMUSG00000022956	Atp5o	513.3	536.2	511.59	515.36	522.29	574.05	516.06	510.02	522.39	552.66	567.36	529.42	474.44	486.34	483.17	508.47	508.62	559.61
ENSMUSG00000047215	Rpl9	509.69	500.79	488.32	512.45	504.81	485.04	491.42	459.68	480.39	603.57	530.76	558.11	483.63	486.68	474.88	525.72	518.08	487.87
ENSMUSG00000006333	Rps9	508.24	523.05	508.8	511.42	511.31	444.45	481.41	469.25	472.79	656.49	628.17	586	402.94	401.04	403.57	444.24	455.05	402.05
ENSMUSG00000008682	Rpl10	555.27	538.08	544.64	509.65	471.56	567.56	537.25	469.87	525.78	593.33	512.08	607.67	417.3	409.21	392.25	545.07	489.6	393.7
ENSMUSG00000047675	Rps8	524.15	553.87	521.74	508.79	488.87	430.54	495.25	463.11	458.29	586.4	574.41	526.6	392.22	409.17	386.31	447.76	462.86	469.88
ENSMUSG00000021520	Uqcrb	476.32	497.57	449.33	508.19	465.42	423.72	471.98	471.95	438	474.53	463.87	468.17	368.4	388.48	365.03	455.62	455.21	452.34
ENSMUSG00000023010	Tmbim6	530.25	538.36	527.81	507.84	543.36	614.47	522.54	538.08	527.53	468.41	504.45	462.74	711.75	676.92	701.44	537.41	575.83	672.12
ENSMUSG00000003153	Slc2a3	458.16	495.37	485.76	507.3	550.56	568.99	594.59	651.24	623.97	409.17	458.71	517.62	983.67	980.66	995.93	638.07	693.61	782.44
ENSMUSG00000027405	Nop56	498.4	524.97	518.05	504.84	533.36	534.96	466.99	498.89	482.66	414.05	407.6	389.4	384.63	399.17	395.85	412.6	406.24	444.64
ENSMUSG00000004264	Phb2	510.59	494.13	510.62	499.16	482.22	493.35	476.1	460.38	487.06	503.21	504.4	483.31	382.57	382.41	379.89	427.73	438.99	395.23
ENSMUSG00000001175	Calm1	459.9	448.2	454.26	497.63	475.08	512.33	534.15	508.57	525.43	328.4	339.66	318.18	737.81	737.56	730.44	601.78	594.58	668.87
ENSMUSG00000025630	Hprt	547.6	548.25	526.25	496.85	523.22	552.45	432.27	428.45	432.08	756.58	751.58	762.39	169.46	170.3	171.1	305.96	305.76	327.61
ENSMUSG00000060073	Psma3	496.53	475.99	471.4	496.55	508.22	522.98	487.55	443.76	455.69	568.84	544.25	522.77	408.22	407.08	394.95	480.99	495.79	484.37
ENSMUSG00000049775	Tmsb4x	537.16	539.77	517.38	495.73	493.04	474.82	530.86	486.66	511.96	385.4	369.94	354.22	529.9	564.6	521.61	587.53	580	570.07
ENSMUSG00000004980	Hnrnpa2b1	551.48	508.73	527.46	494.75	440.86	441.94	454.05	427.68	440.8	497.55	580.45	602.49	236.91	238.71	239.67	318.66	292.1	265.44
ENSMUSG00000026341	Actr3	486.65	492.43	496.9	493.11	506.53	539.73	515.9	512.95	514.09	401.55	422.1	401.97	535.56	529.59	530.95	506.44	483.99	492.28
ENSMUSG00000017009	Sdc4	585.2	613.72	612.71	486.86	548.12	510.32	556.62	589.05	564.28	361.92	395.89	397.78	491.4	497.17	490.98	499.86	525.1	587.52
ENSMUSG00000020460	Rps27a	498.65	496.76	456.71	485.91	457.67	398.15	477.5	433.26	424.43	538.23	497.76	490.44	335.86	345.07	330.5	461.37	441.88	361.14
ENSMUSG00000005610	Eif4g2	444.28	434.23	440.23	475.99	440.4	434.21	462.66	431.01	445.74	440.84	452.49	483.92	463.37	459.73	458.09	433.01	408.05	409.2
ENSMUSG00000006699	Cdc42	476.8	473.91	472.34	474.42	454.8	492.59	458.86	480.16	459.04	435.48	412.57	433.86	338.34	341.04	333.93	427.5	396.87	417.35
ENSMUSG00000029614	Rpl6	482.19	491.79	483.54	473.9	499.9	482.78	454.59	468.35	453.58	616.38	577.04	541.84	410.13	401.13	415.32	450.42	474.66	443.43
ENSMUSG00000117098	Gm49909	477.09	507.28	485.83	469.7	449	477.65	485.12	483.23	502.26	355.69	376.59	336.18	488.2	498.62	508.08	466.11	488.43	442.51
ENSMUSG00000004610	Etfb	476.1	450.35	467.31	468.03	437.15	435.53	436.47	439.25	446.24	473.48	469.3	414.92	359.36	344.73	354.54	412.67	434.21	462.51
ENSMUSG00000030751	Psma1	459.18	436.44	431.98	465.16	489.21	460.18	434.69	419.29	419.41	664.45	589.34	580.06	322.87	317.11	317.63	379.17	397.65	374.55
ENSMUSG00000023004	Tuba1b	486.85	479.47	489.1	458.91	454.5	440.44	445.76	446.55	434.82	418.85	397.01	401.35	456.31	454.95	466	446.03	419.37	361.89
ENSMUSG00000036309	Skp1	419.15	405.32	405.95	458.84	404.03	407.38	430.19	393.16	402.9	469.37	465.27	443.97	319.94	329.06	320.33	411.6	365.19	371.8
ENSMUSG00000047945	Marcksl1	486.54	453.37	483.48	458.43	384.88	343.21	512.16	408.56	455.76	370.8	399.27	384.81	668.24	649.04	672.84	556.63	442	426.05
ENSMUSG00000047554	Tmem41b	521.28	520.45	492.38	457.75	439.65	415.51	377.59	372.55	372.25	781.17	849.39	937.87	175.15	178.82	167.27	334.13	316.08	326.8
ENSMUSG00000043716	Rpl7	471.66	438.83	454.96	457.64	455.37	475.1	452.86	429.82	439.72	557.66	488.01	488.1	366.69	381.55	372.63	428.94	438.44	374.01
ENSMUSG00000015619	Gata3	496.79	515.82	518.68	455.81	517.46	526.92	516.08	566.77	534.88	328.03	394.03	398.38	686.08	682.31	691.68	555.93	640.3	752.84
ENSMUSG00000031320	Rps4x	439.17	452.39	440.59	454.73	442.59	490.73	443.9	420.06	440.45	536.17	513.99	504.02	381.25	382.7	371.88	458.73	444.11	425.65
ENSMUSG00000041453	Rpl21	452.95	447.38	423.97	453.75	403.43	387.19	417.37	403.31	401.86	512.87	481.76	453.11	319.7	326.62	316.23	412.55	378.33	351.32
ENSMUSG00000066878	Gm10184	501.38	523.16	520.82	452.89	493.81	578.73	452.38	448.98	455.84	571.53	463.2	400.56	364.92	360.34	355.48	362.06	368.29	405.51
ENSMUSG00000074129	Rpl13a	464.98	475.35	457.03	448.62	421.13	392.43	446.05	411.59	443.15	506.38	493.52	451.61	469.12	461.55	457.29	475.82	461.87	412.17
ENSMUSG00000059070	Rpl18	473.13	462.1	461.09	443.27	422.59	432.87	453.98	413.67	441.66	575.35	522.86	533.49	330.73	328.55	318.47	395.57	386.45	326.6
ENSMUSG00000021998	Lcp1	436.22	446.02	450.77	442.84	447.93	488.86	447.01	456.58	456.7	336.81	345.23	350.31	413.79	422.46	420.75	398.75	407.41	419.8
ENSMUSG00000024425	Ndfip1	438.41	453.18	433.11	442.32	461.75	467.05	456.29	433.22	436.13	483.83	449.61	436.24	488.43	490.81	483.39	466.98	468.44	496.94
ENSMUSG00000058546	Rpl23a	440.38	450.28	430.62	437.82	428.74	399.7	455.15	410.75	434.83	519.75	493.95	482.87	408.37	418.63	393.19	465.64	447.22	416.65
ENSMUSG00000071644	Eef1g	411.04	426.58	431.69	435.48	411.34	425	423.36	398.83	425.23	426.21	423.26	449.89	450.29	441.67	452.94	443.5	428.91	410.56
ENSMUSG00000069117	Rps18-ps6	422.25	433.58	412.28	435.09	368.76	336.9	448.38	403.29	390.92	433.25	389.15	353.1	481.11	507.32	482.99	483.24	435.48	399.34
ENSMUSG00000063316	Rpl27	408.39	411.68	387.02	433.86	394.99	351.38	392.91	376.45	374.19	470.31	459.38	453.1	331.54	356.71	327.11	398.49	388.87	348.1
ENSMUSG00000032231	Anxa2	438.95	454.78	450.09	432.49	445.74	501.9	472.25	480.31	484.44	384.8	352.77	332.48	510.07	502.69	502.06	479.04	454.73	441.33
ENSMUSG00000024121	Atp6v0c	453.49	460.72	457.64	431.4	418.43	435.18	450.57	450.09	451.72	516.33	497.2	541.13	392.16	399.79	399.1	427.51	430.45	377.23
ENSMUSG00000034566	Atp5h	428.59	443.34	417.05	428.55	432.78	328.83	455.31	415.85	397.5	503.37	490.72	460.01	335.54	343.59	315.51	405.98	400.86	371.84
ENSMUSG00000002015	Bcap31	438.51	452.43	437.92	427.72	447.73	507.45	425.28	434.39	434.77	475.85	505.43	495.37	342.72	352.57	352.57	398.3	418.49	458.04
ENSMUSG00000020644	Id2	430.72	447.46	399.83	427.62	424.69	358.01	466.01	453	442.31	379.75	378.63	383.88	415.44	447.13	402.38	484.29	476.1	456
ENSMUSG00000005148	Klf5	449.53	433.51	447.8	426.24	382.37	380.89	431.06	409.91	419.77	259.99	301.43	310.12	510.62	498.65	506.71	467.23	392.51	438.25
ENSMUSG00000055839	Elob	417.56	429.82	391.85	425.89	405.7	352.62	449.18	400.73	405.29	325.63	322.04	285.46	490.79	500.24	480.52	456.73	453.84	464
ENSMUSG00000020849	Ywhae	425.67	428.54	417.42	421.33	412.33	444.46	417.99	404.11	405.35	412.75	397.39	402.94	393.02	394.63	380.33	404.72	391.05	424.76
ENSMUSG00000042079	Hnrnpf	445.9	428	436.08	419.45	442.19	444.64	419.86	421.96	434.2	474.69	487.86	502.06	380.47	371.61	376	368.33	375.74	339.86
ENSMUSG00000078578	Ube2d3	369.15	378.49	358.52	414.77	410.13	416.41	362.41	359.64	365.95	465.35	448.34	468.87	355.79	353.54	345.34	387.84	368.29	362.79
ENSMUSG00000022551	Cyc1	445.19	443.41	441.45	413.69	432.33	363.89	398.26	392.48	395.96	447.94	451.21	438.57	342.1	337.23	345.1	366.59	401.65	357.29
ENSMUSG00000025980	Hspd1	409.86	412.96	419.57	413.2	416.76	434.01	391.92	414.39	408.69	485.57	474.84	462.66	277.35	280.85	279.78	306.57	297.25	312.73
ENSMUSG00000029131	Dnajb6	437.6	436.55	437.38	411.17	426.21	454.13	426.87	431.71	435.82	330.6	326.73	335.83	439.76	437.51	428.41	441.45	443.45	468.49
ENSMUSG00000064345	mt-Nd2	365.47	354.2	320.15	411.17	343.08	289.07	347.35	297.05	303.99	219.66	229.36	248.57	162.05	173.6	150.58	312.64	280.5	282.81
ENSMUSG00000059534	Uqcr10	395.68	391.33	356.34	410.89	375.59	320.77	407.12	406.44	385.55	435.73	432.82	372.75	350.76	389.05	338.24	402.53	435.09	424.38
ENSMUSG00000029267	Mtf2	405.09	409.78	409.59	408.18	385.11	406.2	439.15	406.58	420.37	369.69	375.27	416.79	352.69	354.89	347.28	433.77	398.53	356.09
ENSMUSG00000063457	Rps15	404.28	427.73	392.54	404.28	382.06	340.3	417.71	362.9	377.9	454.32	455.08	426.74	341.3	348.95	321.15	399.3	388.86	372.33
ENSMUSG00000054717	Hmgb2	404.43	418.34	369.94	402.11	373.07	332.86	389.88	385.83	345.6	406.19	419.23	363.39	245.41	261.55	250.8	319.23	313.72	275.17
ENSMUSG00000032314	Etfa	421.8	386.24	395.71	401.86	407.63	432.37	392.74	415.04	404.16	390.16	371.06	331.01	376.24	378.12	380.26	398.88	398.47	455.8
ENSMUSG00000052738	Suclg1	417.29	418.26	420	400.89	433.39	415.49	387.99	412.14	395.25	410.78	415.61	430.19	337.28	340.89	339.65	375.48	391.19	403.3
ENSMUSG00000022205	Sub1	380.12	380.31	346.2	399.28	383.36	403.03	349.75	371.94	359.73	443	437.9	394.32	348.46	377.91	339.75	400.43	375.55	436.37
ENSMUSG00000026547	Tagln2	419.92	395.38	400.83	399.25	363.69	308.58	407.62	364.3	385.99	322.03	307.15	317.22	461.46	468.89	450.3	448.17	416.04	365.08
ENSMUSG00000032294	Pkm	403.17	406.91	410.83	398.49	382.2	380.42	354.61	343.48	359.17	432.99	447.93	449.91	313.77	311.02	322.19	313.47	298.5	299.67
ENSMUSG00000041028	Ghitm	396.09	402.45	396.34	397.14	444.73	449.22	430.84	428.61	433.23	353.51	359.57	353.33	574.59	579.29	568.75	533.27	543.34	597.63
ENSMUSG00000024359	Hspa9	394.09	396.54	397.71	396.21	421.71	457.26	414.96	423.53	429.03	355.06	320.62	324.1	490.31	485.11	488.13	467.74	496.75	468.2
ENSMUSG00000040659	Efhd2	370.7	351.15	368.22	394.72	365.64	352.49	433.62	406.68	422	216.91	245.89	259.73	693.86	675.77	692.62	523.55	489.65	477.63
ENSMUSG00000025290	Rps24	390.65	388.21	364.74	392.93	364.06	342.45	378.84	371.47	370.27	434.44	408.88	390.32	285.4	309.71	284.63	356.79	379.84	332.11
ENSMUSG00000029447	Cct6a	396.2	391.76	390.34	392.4	381.09	421.92	376.27	373.33	372.21	452.02	394.52	389.11	281.24	286.75	278.59	336.88	335.26	298.95
ENSMUSG00000018965	Ywhah	398.52	400.56	395.02	390.14	414.1	438.21	396.44	400.38	396.99	347.51	356.35	374.34	426.33	429.28	423.18	386.48	411.49	415.44
ENSMUSG00000017778	Cox7c	387.95	388.14	335.41	389.39	380.83	249.98	430.1	385.6	376.43	357.03	356.45	314.95	469.93	514.65	461.74	481.8	464.2	512.93
ENSMUSG00000098274	Rpl24	372.41	388.49	365.35	388.42	370.39	332.7	363.36	358.68	349.46	458.63	428.12	404.18	313.45	331.21	311.33	392.22	372.4	347.31
ENSMUSG00000028410	Dnaja1	406	377.23	385.15	386.9	367.47	354.01	320.03	312.81	319.55	521.44	516.59	587.49	179.92	179.97	177.48	272.98	267.52	250.02
ENSMUSG00000044894	Uqcrq	364.71	389.03	348.23	385.8	363.96	277.9	360.54	377.8	349.33	366.68	369	357.29	405.74	417.53	401.39	423.42	410.16	432.59
ENSMUSG00000004455	Ppp1cc	365.58	372.53	367.35	385.44	371.88	394.12	340.81	344.93	343.55	526.21	521.98	544.37	234.22	237.26	234.12	272.23	244.14	254.3
ENSMUSG00000060126	Tpt1	384.46	342.83	356.23	383.75	346.66	355.8	349.12	334.06	346.68	430.27	398.13	353.64	323.81	324.14	318.66	343.81	341.33	314.03
ENSMUSG00000049932	H2ax	453.54	451.78	484.95	381.53	375.42	300.48	369.54	325.45	349.25	348	379.33	404.88	176.57	177.62	185.14	247.67	251.66	215.73
ENSMUSG00000021660	Btf3	385.87	364.38	367.33	381.13	379.78	384.87	378.41	367.09	381.41	407.71	385.83	398.85	316.01	308.78	306.63	369.85	361.51	336.47
ENSMUSG00000032381	Ciao2a	388.24	397.28	384.8	380.01	417.61	434.71	364.48	394.65	376.03	405.33	406.21	370.98	236.6	233.4	234.66	281.53	301.47	344.23
ENSMUSG00000029059	Prxl2b	415.04	433.15	419.83	378.83	399.74	361.9	414.38	406.48	395.7	195.13	202.42	184.26	496.06	505.34	493.96	420.19	458.64	480.76
ENSMUSG00000020738	Sumo2	373.38	369.67	361.31	377.69	378.81	368.19	349.02	349.19	340.73	445.94	442.28	415.24	266.8	286.46	272.35	346.62	323.37	312.46
ENSMUSG00000006356	Crip2	403.22	388.23	402.85	375.03	372.99	336.54	356.35	366.59	361.4	450.85	482.34	454.28	285.01	281.74	286.39	328.87	339.93	332.95
ENSMUSG00000032366	Tpm1	351.84	367.46	366.36	374.64	388.29	377.5	378.35	367.4	380.19	366.63	340.92	337.96	369.44	365.06	365.06	377.36	365.23	398.52
ENSMUSG00000008892	Vdac3	373.27	366.61	371.62	372.61	407.8	396.92	389.87	361.91	379.02	341.24	334.69	328.66	341.81	337.15	338.08	343.97	345.62	361.91
ENSMUSG00000003970	Rpl8	400.1	385.93	380.88	372.5	358.74	345.55	371.09	345.48	366.12	429.33	406.93	399.75	302.09	298.36	306.72	360.82	339.49	289.63
ENSMUSG00000061477	Rps7	357.77	373.73	363.82	372.12	347.72	367.45	370.75	342.59	356.4	441.56	429.46	392.7	338.25	338.88	337.36	370.3	350.47	330.84
ENSMUSG00000007739	Cct4	366.19	374.8	377.72	371.9	384.86	397.99	369.58	365.55	365.85	404.3	377	374.19	296.74	304.15	301.47	316.69	326.59	323.97
ENSMUSG00000022982	Sod1	403.53	464.98	418.11	371.43	453.16	427.93	355.61	391.92	360.37	423.11	444.6	446.17	243.02	250.74	236.74	315.41	369.38	395.75
ENSMUSG00000003072	Atp5d	373.97	360.59	364.91	369.48	337	325.05	363.74	350.25	361.33	380.57	364.98	392.25	324.68	307.36	318.4	371.8	351.33	299.25
ENSMUSG00000022193	Psmb5	385.09	376.83	380.01	367.75	364.84	364.47	335.43	322.49	325.3	454.78	483.81	459.11	260.67	256.04	250.62	313.15	312.13	275.53
ENSMUSG00000022354	Ndufb9	351.6	338	344.98	367.75	348.41	321.31	383.38	336.22	367.25	324.22	361.89	332.53	399.45	398.82	400.65	404.07	411.38	402.98
ENSMUSG00000024097	Srsf7	408.63	421.6	408.54	366.67	401.51	421.05	351.43	354.73	363.27	433	383.86	366.91	287.88	291.67	286.04	310.06	295.48	333.65
ENSMUSG00000064367	mt-Nd5	328.18	295.78	297.79	364.86	338.41	325.52	372.93	323.4	342.25	112.02	92.22	107.72	116.79	122.29	116.51	462.77	403.79	298.5
ENSMUSG00000031353	Rbbp7	376.01	376.45	384.14	364.59	397.68	374.05	356.18	387.95	387.96	374.22	383.62	406.96	375.32	401.8	386.96	396.03	395.21	430.53
ENSMUSG00000021456	Fbp2	377.66	381.09	382.23	362.62	367.88	384.95	320.54	315	317.93	546.57	516.99	486.19	97.6	93.29	94.3	222.8	233.13	249.1
ENSMUSG00000034868	Myl12b	365.44	343.34	356.16	362.53	383.17	400.17	382.43	407.91	375.16	334.77	325.3	333.5	314.57	308.41	307.58	329.84	341.41	368.43
ENSMUSG00000020869	Lrrc59	353.16	338.91	349.57	362	352.54	341.71	348.6	335.77	353.84	435.69	416.99	432.54	299.77	304.1	306.47	316.22	306.94	312.94
ENSMUSG00000026020	Nop58	354.51	352.1	344.54	361.62	348.74	344.06	308.37	330.4	335.55	249.75	279.52	270.77	234.37	238.26	225.6	314.63	293.2	302.08
ENSMUSG00000005103	Wdr1	335.05	368.32	354.17	361.09	358.08	369.88	345.9	353.84	354.52	354.53	338.15	366.95	268.52	270.96	276.91	304.42	309.54	286.38
ENSMUSG00000032382	Snx1	358.42	361.11	370.53	360.28	367.86	388.48	412.24	395.65	420.34	349.78	342.29	362.21	430.18	429.61	431.32	400.94	391.6	408.79
ENSMUSG00000027940	Tpm3	353.01	374.75	366.09	359.29	365.36	383.13	342.95	338.01	336.79	254.13	228.73	230.48	349.09	348.48	348.41	394.71	407.68	425.68
ENSMUSG00000020372	Rack1	379.4	358.69	376.62	358.53	364.26	373.4	358.42	362.75	360.06	447.14	445.62	438.54	334.42	330.96	338.66	345.67	375.44	342
ENSMUSG00000029632	Ndufa4	336.74	345.58	294.25	358.05	328.37	272.03	349.83	318.77	306.51	323.88	337.05	326.28	276.1	279.53	263.41	328.71	302.2	302.87
ENSMUSG00000023456	Tpi1	385.62	410.2	413.81	357.95	375.87	376.46	398.14	397.53	405.45	224.18	242.77	234.06	284.49	277.92	283.1	313.31	323.56	290.68
ENSMUSG00000026864	Hspa5	321.28	322.65	323.42	357.32	368.42	399.34	369.33	385.45	381.75	473.82	435	456.74	572.38	564.83	572.24	446.51	461.41	515.77
ENSMUSG00000021178	Psmc1	356.72	372.87	368.1	356.85	361.61	374.98	337.64	360.22	336.35	455.41	468.33	412.78	296.34	296.13	297.13	312.49	314.24	356.7
ENSMUSG00000071072	Ptges3	365.56	410.51	377.27	356.79	373.41	419.65	362.67	375.66	363.55	410.42	419.83	439.22	328.68	340.16	323.28	376.69	436.56	514.61
ENSMUSG00000020719	Ddx5	341.59	346.08	342.23	353.78	375.33	392.45	360.8	368.28	363.51	391.68	370.65	406.78	354.39	354.85	357.64	372.64	386.77	353.17
ENSMUSG00000000563	Atp5pb	347.34	349.17	342.5	353.33	372.78	377.61	397.99	374	387.37	381.56	350.1	398.88	353.36	366.16	356.24	404.16	408.22	363.88
ENSMUSG00000004771	Rab11a	309.34	339.93	300.51	352.82	347.27	315.8	358.09	325.69	336.75	344.67	359.42	378.36	384.79	417.62	368.75	370.19	391.95	393.44
ENSMUSG00000028452	Vcp	365.21	364.94	370.3	352.26	340.33	386.99	315.73	305.38	318.54	503.64	509.56	510.11	281.13	276.14	281.26	290.61	287.52	276.86
ENSMUSG00000001418	Glmp	335.3	346.23	322.19	351.57	344.96	262.45	333.89	307.7	316.39	357.23	357.35	373.17	387.29	394.22	380.12	329.77	345.26	354.01
ENSMUSG00000029304	Spp1	323.96	331.55	329.58	351.56	365.45	402.03	314.75	292.28	310.58	442.21	383.4	339.72	223.77	224.14	226.43	258.75	282.63	311.35
ENSMUSG00000068039	Tcp1	323.98	345.45	338.43	349.61	352.69	382.21	318.21	307.41	312.8	402.56	375.66	370.58	297.14	294.7	296.27	310.09	303.18	285.58
ENSMUSG00000061787	Rps17	358.9	349.28	323.29	347.9	318.05	294.44	338.62	317.59	327.49	420.76	385.44	356.27	227.17	244.25	227.24	354.26	322.51	272.16
ENSMUSG00000060636	Rpl35a	335.84	359.17	306.43	346.66	309.86	280.9	331.03	311.93	294.48	425.18	392.91	411.38	260.08	275.08	242.43	315.7	311.09	291.99
ENSMUSG00000047501	Cldn4	269.94	236.07	255.78	346.45	275.14	296.39	316.59	225.53	281.26	245.8	223.28	196.96	294.42	293.72	300.87	403.27	342.8	375.04
ENSMUSG00000090258	Churc1	336.35	378.13	263.69	346.35	271.21	168.1	302.65	304.01	243.36	438.09	436.14	436.76	160.1	191.78	155.31	264.39	290.86	272.04
ENSMUSG00000090553	Snrpe	328.09	356.34	305.05	346.26	314.38	278.77	309.43	283.68	279.39	412.07	394.21	371.17	221.42	243.57	222.84	315.34	290.41	283.01
ENSMUSG00000079426	Arpc4	333.99	360.56	354.41	345.97	349.62	351.02	332.61	323.38	343.46	339.08	345.36	341.4	268.93	265.56	270.78	304.42	314.85	322.81
ENSMUSG00000002985	Apoe	354.13	334.98	356.58	345.79	365.4	332	381.44	381.05	382.73	241.97	275.46	262.58	438.22	425.74	458.59	359.93	390.66	366.87
ENSMUSG00000028333	Anp32b	360.35	362.14	366.49	345.29	345.68	343.28	331.63	330.23	329	283.95	288.32	281.03	251.33	257.36	259.18	290.47	294.64	285.41
ENSMUSG00000036371	Serbp1	346.13	357.03	350.72	344.79	361.3	364.74	326.84	330.66	323.72	375.18	340.93	331.71	261.45	261.04	258.91	304.26	306.18	329.19
ENSMUSG00000062328	Rpl17	349.46	347.08	330.99	344.47	312.19	309.45	329.49	308.73	318.35	369.73	342.17	339.1	243.03	249.67	243.45	314.67	296.3	288.44
ENSMUSG00000024048	Myl12a	345.76	357.34	349.15	344.3	354.53	371.42	365.76	374.57	367.79	242.93	259.08	259.34	360.44	358.72	354.14	354.31	390.04	405.39
ENSMUSG00000029390	Tmed2	314.21	336.76	325.01	344.22	334.84	381.87	337.54	344.22	329.01	361.12	367.9	376.85	443.7	448.3	436.29	375.72	369.07	430.84
ENSMUSG00000032301	Psma4	332.9	349.98	334.34	343.34	320.12	345.06	319.01	281.71	311.03	435.79	398.14	403.8	218.39	220.12	212.74	286.12	280.12	286.82
ENSMUSG00000020022	Ndufa12	359.11	355.83	323.95	343.29	344.24	293.13	353.1	326.61	318.17	345.89	371.53	341.76	366.12	366.49	344.71	354.04	339.15	406.09
ENSMUSG00000018446	C1qbp	337.12	321.44	330.54	341.46	314.95	318.62	330.17	318.17	307.88	331.12	346.61	319.48	281.13	294.35	273.89	295.24	299.38	289.88
ENSMUSG00000038965	Ube2l3	334.54	347.13	342.3	339.13	333.98	342.17	314.09	309.17	308.93	420.42	419.03	404.81	243.21	255.92	248.43	293.76	322.44	316
ENSMUSG00000020708	Psmc5	363.12	351.69	352.86	337.72	366.2	376.78	327.02	321.78	328.52	476.44	481.4	479.84	281.77	285.42	288.82	309.2	339.35	333.86
ENSMUSG00000022150	Dab2	300.8	311.66	308.22	335.56	343.05	376.67	377.64	358	371.26	343.89	317.91	305.63	423.33	409.83	417.13	368.8	390.02	402.6
ENSMUSG00000062647	Rpl7a	327.21	337.19	342.84	335.11	319.22	300.71	346.53	323.42	346.17	396.53	377.86	374.63	301.83	296.57	295.7	339.13	353.05	329.75
ENSMUSG00000022890	Atp5j	308.96	310.61	275.97	333.13	286.65	229.03	319.08	290.65	275.75	363.18	358.83	336.74	247.23	266.37	237.32	315.08	288.27	303.7
ENSMUSG00000015575	Atp6v0e	345.43	336.26	324.33	332.85	309.24	319.3	347.58	310.63	318.42	369.59	348.86	351.35	322.19	341.09	327.78	316.58	341.83	336.29
ENSMUSG00000024644	Cndp2	332.92	344.75	350.47	331.25	332.38	328.28	284.63	299.54	299.05	543.64	519.3	473.01	167.02	165.02	169.62	209.7	205.27	192.33
ENSMUSG00000020358	Hnrnpab	334.91	341.4	338.56	330.54	322.45	309.39	318.64	316.29	318.98	371.26	373.93	359.38	271.24	260.97	272.55	293.01	288.31	258.67
ENSMUSG00000005481	Ddx39a	329.48	336.54	339.47	328.55	328.11	341.64	312.57	323.97	320.54	399.74	430.6	401.88	272.49	269.2	272.11	305.16	299.86	338.13
ENSMUSG00000010095	Slc3a2	308.99	295.05	308.3	328.44	336.4	345.07	377.41	366.6	373.49	175.14	167.28	166.56	682.35	661.39	688.07	513.71	520.94	518.56
ENSMUSG00000046432	Bex3	326.16	337.2	330.07	327.76	308.65	328.19	393.97	409.35	400.14	91.57	94.17	106.65	632.77	635.92	631.04	583.75	612.4	633.55
ENSMUSG00000090862	Rps13	324.67	317.03	298.43	327.64	293.31	284.02	317.95	288.17	299.25	375.68	342.56	370.33	236.84	249.01	233.32	314.69	288.9	244.53
ENSMUSG00000025508	Rplp2	339.9	324.78	311.97	326.78	296.44	246.26	320.68	272.17	275.7	375.86	357.08	370.57	239.18	257.67	237.95	321.93	304.05	270.23
ENSMUSG00000051695	Pcbp1	343.9	302.13	322.96	326.49	266.21	231.46	313	255.87	288.67	316.39	330.89	357.7	249.44	249.09	254.02	309.7	231	195.93
ENSMUSG00000068749	Psma5	322.01	328.74	326.11	325.73	321.03	319.52	275.81	288.52	288.59	468.09	434.67	421.93	221.61	227.44	222.61	267.09	280.35	265.81
ENSMUSG00000027404	Snrpb	338.12	334.63	331.27	324.97	335.55	247.24	313.6	294.32	283.26	426.97	430.23	433.22	249.64	253.99	257.97	288.36	296.05	277.1
ENSMUSG00000060373	Hnrnpc	310.78	324.31	314.14	322.21	341.52	339.94	300.22	329.39	305.31	408.67	356.24	326.32	289.75	285.44	286.73	269.39	314.72	340.88
ENSMUSG00000060743	H3f3a	347.03	326.17	320.01	321.63	320.49	316.81	336.28	338.09	325.9	337.09	321.79	358.4	308.35	307.81	300.57	353.58	369.23	292.52
ENSMUSG00000015120	Ube2i	322.19	315.7	319.37	321.5	307.9	318.01	303.89	282.51	298.38	339.05	333.03	323.73	279.9	283.18	278.09	289.42	304.49	311.37
ENSMUSG00000061104	Sap18b	307.02	317.33	306.63	320.44	307.57	310.36	303.46	278.95	290.23	441.59	415.95	417.08	244.73	249.33	245.87	283.72	274.8	270.21
ENSMUSG00000001416	Cct3	316.19	333.36	338.92	318.84	318.86	326.17	309.92	302.29	312.4	410.52	381.63	392.57	289.03	285.44	294.96	304.65	303.02	275.87
ENSMUSG00000031387	Renbp	272.65	297.41	288.62	317.69	326.27	326.43	265.1	297.61	278.53	411.42	425.85	456.71	276.18	271.45	272.25	261.05	297.98	271.56
ENSMUSG00000041431	Ccnb1	334.36	336.49	331.43	317.6	319.07	352.03	304.97	323.27	321.95	356.94	361.3	396.76	229.14	230.31	231.16	270.27	266.39	294.68
ENSMUSG00000048758	Rpl29	325.09	320.94	322.79	316.35	295.38	324.55	325.08	295.98	324.27	366.97	334.48	339.06	259.98	257.15	263.04	336.87	329.55	285.03
ENSMUSG00000007892	Rplp1	329.91	302.37	292.51	316.32	273.67	228.72	313.75	285.88	273.79	347.62	346.93	317.57	249.06	254.81	247.22	323.38	317.15	260.82
ENSMUSG00000025362	Rps26	328.67	321.74	292.65	316.27	274.63	226.75	316.81	273.47	275.11	352.59	355.77	322.88	259.66	271.87	244.97	333.43	307.71	251.23
ENSMUSG00000053565	Eif3k	313.54	344.57	330.46	315.2	295.15	284.02	297.37	289.05	293.19	332.88	362.53	344.14	303.01	301.14	305.6	297.02	295.6	290.42
ENSMUSG00000038717	Atp5l	273.99	295.71	260.26	315.14	281.98	282.74	312.63	304.89	294.74	272.47	286.75	274.12	294.93	330.21	300.01	345.93	336.44	358.36
ENSMUSG00000030120	Mlf2	356.64	324.12	341.59	314.28	316.5	283.28	308.94	284.97	289.71	305.51	369.18	339.99	273.8	270.92	276.56	306.25	292.46	284.89
ENSMUSG00000051223	Bzw1	321.51	329.33	327.18	314.16	333.98	347.63	323.01	327.26	317.74	347.42	330.06	340.12	304.93	305.4	301.74	334.32	343.89	352.34
ENSMUSG00000049517	Rps23	318.29	298.15	297.34	314.1	264.85	258.96	290.88	255.99	276.37	338.98	314.07	311.34	258.43	267.52	258.03	289.44	278.38	246.72
ENSMUSG00000018677	Slc25a39	332.38	313.12	332.67	313.81	303.34	266.16	319.88	297.77	314.29	257.67	257.08	257.29	328.63	321	332.71	325.03	325.35	301.55
ENSMUSG00000031904	Slc7a6	328.66	320.6	329.8	313.12	320.42	319.06	348.23	318	340.79	257.91	274.13	270.1	289.11	301.18	290.25	315.3	286.35	301.93
ENSMUSG00000062981	Mrpl42	294.73	288.38	271.22	312.72	274.94	285.39	294.02	271.35	272.36	410.15	355.43	348.5	275.71	273.63	262.58	274.3	245.31	284.49
ENSMUSG00000042367	Gjb3	320.46	309.62	318.14	311.96	322.51	287.84	298.37	294.45	297.99	319.91	350.08	363.95	327.21	316.19	325.7	325.87	321.54	289.72
ENSMUSG00000037072	Selenof	311.42	322.64	306.5	311.8	308.65	320.79	327.62	325.4	320.57	351.85	304.65	292.97	256.15	265.81	257.88	293.56	294.66	296.58
ENSMUSG00000030744	Rps3	301.85	318.95	300.85	311.27	289.75	288.67	291.15	292.33	295.46	370.96	351.34	313.07	288.34	298.81	289.31	308.09	291.56	268.46
ENSMUSG00000062006	Rpl34	322.86	325.41	298.28	310.89	285.54	239.26	312.85	285.85	281.28	370.18	353.22	341.7	268.45	280.25	268.13	314.37	284.89	280.14
ENSMUSG00000021748	Pdhb	307.72	318.86	311.32	310.79	348.91	366.48	325.32	335.07	328.53	343.5	321.63	346.21	362.13	368.5	362.25	348.55	366.04	404.21
ENSMUSG00000096255	Dynlt1b	319.23	332.06	315.82	310.64	291.53	282.39	264.57	259.7	263.23	379.72	383.85	338	175.35	187.47	174.69	237.66	236.72	247.51
ENSMUSG00000020649	Rrm2	322.74	329.12	326.74	307.76	331.32	355.33	260.47	276.27	275.21	444.74	410.61	379.1	165.88	169.16	164.71	207.2	214.41	231.67
ENSMUSG00000062270	Morf4l1	309.09	309.83	311.96	307.23	312.17	291.22	295.23	313.3	298.69	285.04	301.79	297.07	318.92	317.94	309.67	287.58	287.18	326.45
ENSMUSG00000030603	Psmc4	315.31	330.16	331.29	306.97	313.52	337.77	299.46	292.82	304.23	424.32	428.35	391.77	258.37	258.21	266.71	273.74	284.83	296.1
ENSMUSG00000055762	Eef1d	309.04	306.09	312.26	305.74	311.75	327.93	268.32	297.51	281.06	413.01	382.11	368.09	221.77	216.79	217.76	253.86	293.46	266.79
ENSMUSG00000058126	Tpm3-rs7	294.18	307.61	304.53	304.22	313.57	326.93	319.87	327.12	322.84	302.89	320.56	317.03	265.95	264.53	265.09	236.03	241.1	264.94
ENSMUSG00000079658	Eloc	346.12	357.89	312.2	303.7	303.14	246.55	282	277.1	257.51	488.82	446.18	471.79	133.52	159.03	137.71	253.3	252.1	228.08
ENSMUSG00000049751	Rpl36al	282.24	281.56	274.35	302.48	257.76	244.77	269.95	251.53	242.18	328.61	316.98	295.81	234.6	234.78	228.75	284.59	278.4	255.49
ENSMUSG00000021290	Atp5mpl	283.25	257.7	234.19	300.85	246.51	238.52	273.01	252.94	239.5	267.08	268.2	267.48	213.15	241.22	206.02	273.16	267.66	274.83
ENSMUSG00000074183	Gsta1	242.44	243.15	241.19	300.1	295.29	280.75	412.89	422.84	415.91	66.12	63.42	48.62	1219.35	1220.16	1205.7	758.07	728.95	832.17
ENSMUSG00000030682	Cdipt	309.61	315.58	326.41	299.61	320.4	325.56	298.26	311.33	322.68	322.97	337.12	329.79	256.9	252.07	257.95	249.32	265.04	255.96
ENSMUSG00000002010	Idh3g	275.23	283.05	274.31	299.28	314.2	303.67	296.98	310.23	309.97	285.62	255.18	270.69	245.88	253.82	250.72	281.89	315.28	277.25
ENSMUSG00000055302	Mrfap1	319.49	315.16	318.89	299.08	293.03	276.47	299.34	299.72	294.51	288.02	269.37	264.87	238.71	241.58	241.92	301.32	284.69	272.38
ENSMUSG00000028648	Ndufs5	300.34	285.3	268.76	296.38	270.62	236.76	280.76	269.06	256.81	285.77	302.91	290.3	251.92	266.75	243.15	301.74	298.64	286.94
ENSMUSG00000019804	Snx3	278.57	283.77	280.34	296.16	282.35	317.93	269.63	281.05	273.48	299.22	319.52	339.92	308.4	309.63	301.94	322.6	294.37	292.25
ENSMUSG00000035530	Eif1	288.79	275.19	277.59	295.29	275.97	273.89	312.05	269.85	284.39	307.74	314.53	341.06	363.92	364	349.57	343.43	316.02	306.71
ENSMUSG00000073702	Rpl31	306.56	302.11	290.63	295.22	273.77	241.36	268.85	261.79	255.53	320.71	321.46	333.17	210.7	225.12	211.12	271.75	264.09	250.08
ENSMUSG00000057322	Rpl38	308.86	299.22	252.65	294.64	253.78	200.67	283.25	258.79	252.44	347.69	354.79	309.9	174.19	214.8	164.83	258.08	257.2	237.35
ENSMUSG00000032348	Gsta4	275.34	278.55	273.21	293.48	327.29	289.47	301.42	303.81	300.26	220.63	228.75	252.98	331.19	325.79	328.32	345.65	347.84	337.77
ENSMUSG00000041355	Ssr2	303.67	295.68	296.44	292.74	304.01	318.59	293.21	284.6	288.41	338.15	317.24	301.3	268.3	266.4	270.07	260.15	291.12	285.16
ENSMUSG00000078923	Ube2v1	296.06	295.05	305.13	292	298.81	288.92	256.42	258.38	266.44	301.32	341.19	309.03	264.92	264.15	259.51	250.2	254.45	278.49
ENSMUSG00000068240	Gm11808	274.01	273.27	260.67	291.75	276.82	204.06	249.67	257.52	272.32	260.45	254.07	223.56	256.08	286.98	250.78	273.53	296.08	246.1
ENSMUSG00000003038	Hmgn2	287.9	313.33	283.53	291.11	300.91	289.92	292.68	279.22	285.91	301.04	299.01	272.04	261.73	255.61	251.02	262.14	265.67	315.4
ENSMUSG00000020163	Uqcr11	260.33	281.32	266.02	289.47	298.64	220.54	326.86	291.31	295.77	301.63	300.29	271.58	344.44	353.93	343.94	326.83	355.39	348.58
ENSMUSG00000020949	Fkbp3	306.54	314.74	293.07	289.03	313.64	300.82	279.27	270.77	270.59	311.49	282.91	253.27	190.25	183.12	178.5	236.65	255.59	282.04
ENSMUSG00000018569	Cldn7	273.28	268.21	271.18	288.89	261.08	227.63	292.68	276.54	292.09	235.45	247.94	267.87	336.52	328.79	324.38	308.73	303.43	245.36
ENSMUSG00000032436	Cmtm7	259.57	263.91	259.98	286.4	299.51	279.34	319.66	336.82	321.78	292.42	265.77	261	327.38	335.94	328.88	362.5	404.04	347.84
ENSMUSG00000006398	Cdc20	285.9	293.61	299.81	285.71	291.4	299.39	279.86	277.41	285.55	363.05	417.11	376.3	182.71	181.91	190.03	219.9	220.63	214.28
ENSMUSG00000028656	Cap1	293.28	285.95	296.12	284.87	278.94	259.7	311.02	280.98	300.19	235.48	236.94	229.65	274.46	273.18	272.86	260.88	231.61	252.24
ENSMUSG00000005625	Psmd4	307.43	310.96	307.63	284.81	300.37	300.76	275.89	285.41	280.72	413.61	406.51	374.85	239.86	245.12	248.15	259.96	279.39	280.28
ENSMUSG00000015714	Cers2	309.57	281.02	295.65	284.75	321.19	323.37	331.99	330.55	331.81	199.69	218.51	212.76	480.3	474.93	479.98	374.12	382.93	367.31
ENSMUSG00000039041	Adrm1	272.06	285.86	293.91	283.98	276.5	271.78	255.39	253.05	264.88	325.82	346.3	341.29	272.72	264.88	276.17	252.06	270.81	271.99
ENSMUSG00000020415	Pttg1	286.29	291.69	288.54	283.54	255.45	266.4	240.89	225.95	234.68	340.46	346.9	293.15	106	107.45	112.08	174.74	157.53	183.44
ENSMUSG00000017716	Birc5	282.47	277.75	278.79	283.03	288.3	308.59	260.83	282.73	267.44	393.94	400.15	366.87	172.18	170.16	173.94	207.47	238.81	235.37
ENSMUSG00000047281	Sfn	316.26	313.35	330.61	282.6	266.48	269.36	259.71	258.61	262.15	277.57	303.25	290.56	203.66	192.86	207.58	212.17	208.74	228.5
ENSMUSG00000009863	Sdhb	267.87	269.64	260.47	282.34	283.21	271.12	278.06	280.85	271.96	287.29	272.14	260.4	284.65	280.45	284.5	293.79	324.92	324.82
ENSMUSG00000040681	Hmgn1	276.14	282.33	271.03	282.06	284.14	298.5	281.46	272.06	269.96	313.1	303.67	287.86	217.73	228.85	219.29	253.48	254.01	266.41
ENSMUSG00000024587	Nars	265.08	274.72	272.25	281.54	310.6	312.12	309.51	339.01	321.13	193.44	182.24	160.29	374.7	379.34	378.56	331.96	354.67	405.84
ENSMUSG00000075602	Ly6a	343.54	351.48	352.66	281.11	283.97	264.22	274.58	244.73	251.81	397.21	377.77	343.52	126.83	129.42	129.59	189.97	186.04	190.76
ENSMUSG00000017760	Ctsa	250.75	281.09	274.87	279.69	280.64	294.66	275.89	276.68	286.81	290.21	279.46	265.75	383.62	374.51	385.69	290.63	323.22	332.58
ENSMUSG00000033379	Atp6v0b	286.76	273.3	276.95	279.64	309.28	306.56	314.16	291.8	294.83	328.6	337.38	355.06	315.77	319.93	315.83	303.52	307.54	307.7
ENSMUSG00000065947	mt-Nd4l	238.54	244.54	186.07	279.08	201.9	94.24	287.51	238.11	207.38	111.56	105.41	121.37	135.08	166.65	117.98	327.43	279.07	190.94
ENSMUSG00000006998	Psmd2	293.25	311.31	307.44	278.83	298.42	329.43	262.24	280.05	279.39	406.91	397.18	380.75	227.31	223.34	229.96	224.39	232.96	268.11
ENSMUSG00000046133	C130073F10Rik	286.33	283.83	285.44	278.04	277.08	287.57	272.25	269.65	258.09	335.26	336.58	343.19	219.51	220.94	220.2	261.07	248.54	256.87
ENSMUSG00000027907	S100a11	268.69	271.69	250.56	276.84	245.51	227.14	272.34	248.14	251.74	268.36	256.7	262.86	240.14	250.29	235.44	311.41	319.39	255.98
ENSMUSG00000021248	Tmed10	276.87	285.63	281.33	276.65	268.67	267.62	254.5	232.54	242.21	321.53	343.71	330.97	231.23	231.3	228.88	251.35	252.32	264.07
ENSMUSG00000028745	Capzb	272.47	252.19	253.05	275.96	274.58	273.03	276.39	274.4	282.65	200.78	212.18	216.31	275.18	273.07	264.76	296.73	302.77	261.29
ENSMUSG00000039630	Hnrnpu	260.98	271.01	273.81	270.72	275.94	270.12	276.22	270.57	273.1	279.36	272.12	264.54	225.3	220.29	225.38	263.06	246.74	250.24
ENSMUSG00000033916	Chmp2a	271.73	296.72	278.38	270.51	278.26	264.34	265.04	269.61	260.3	204.27	180.11	154.43	277.03	277.88	276.19	269.53	278.71	314.47
ENSMUSG00000028601	Echdc2	276.86	262.9	275.83	269.94	263.58	242.01	265.21	255.12	262.04	327.95	329.59	281.46	173.62	173.6	180.5	230.86	215.7	195.62
ENSMUSG00000020153	Ndufs7	278.67	253.92	262.23	268.63	246.61	237.85	272.73	255.64	261.65	281.58	285.63	253.83	247.64	250.11	252.8	272.58	310.4	256.47
ENSMUSG00000029247	Paics	267.56	266.24	273.17	268.58	286.42	284.82	264.4	268.13	271.33	287.65	257.99	258.91	269.5	265.33	267.83	261.28	257.36	256.32
ENSMUSG00000000399	Ndufa9	242.35	268.39	259.53	268.14	292.33	304.66	258.95	284.16	273.08	301.31	266.33	260.68	247.31	246.37	247.22	247.84	290.67	284.32
ENSMUSG00000054428	Atpif1	250.04	278.28	251.99	267.97	248.96	201.3	274.58	248.3	253.73	238.44	232.15	223.36	312.53	314.3	299.46	312.8	285.12	292.16
ENSMUSG00000021024	Psma6	277.7	281.32	275.74	267.58	270.89	298.07	259.86	262.42	258.2	367.85	350.03	337.05	175.97	177.58	173.11	243.65	226.22	220.83
ENSMUSG00000062997	Rpl35	266.1	256.69	237.66	267.04	240.78	243.89	251.66	244.46	238.42	308.37	299.51	261.4	263.89	276.02	253.56	276.94	273.35	279.81
ENSMUSG00000026021	Sumo1	278.98	278.74	280.08	266.7	302.88	314.17	261.49	267.45	270.87	358.85	345.45	330.89	231.82	235.24	230.9	259.51	264.8	302.55
ENSMUSG00000030869	Ndufab1	252.07	254.51	244.77	266.43	258.59	268.58	253.88	250.34	248.07	231.75	219.58	213.45	288.69	314.11	288.89	280.13	293.85	319.55
ENSMUSG00000058443	Rpl10-ps3	219.97	235.46	211.41	266.19	263.01	53.92	220.71	193.33	178	218.72	271.19	201.36	173.49	198.65	195.93	263.42	287.85	228.11
ENSMUSG00000071497	Nutf2-ps1	259.01	235.3	251.24	265.86	259.4	257.95	258.57	244.64	235.17	302.4	296.21	261.97	230.65	230.57	233.98	206.98	233.48	232.63
ENSMUSG00000033213	AA467197	263.05	275.26	265.34	265.77	268.86	270.23	316.23	313.18	307.82	117.96	127.11	156.15	296.4	298.23	281.87	361.61	370.08	309.69
ENSMUSG00000029405	G3bp2	277	281.5	284.22	264.93	272.21	266.4	231.33	243.54	233.13	329.41	276.62	283.8	127.95	130.65	132.36	188.24	198.34	197.92
ENSMUSG00000061518	Cox5b	254.88	259.41	244.88	263.84	262.63	185.96	274.02	268.46	258.83	247.39	249.12	230.2	262.98	277.22	258.14	295.42	308.88	292.28
ENSMUSG00000024099	Ndufv2	243.91	253.12	241.53	263.09	251.3	248.08	249.73	240.1	241.65	267.89	245.14	233.16	192.09	208.76	193.76	225.82	224.92	225.86
ENSMUSG00000009013	Dynll1	255.54	245.18	229.51	261.9	232.36	234.04	234.69	217.31	220.81	331.87	288.43	304.59	176.88	188.11	172.4	201.56	198.85	172.01
ENSMUSG00000002102	Psmc3	286.37	269.45	277.05	260.47	281.4	295.57	252.18	269.26	267.5	373.04	336.96	351.21	239.77	244.46	247.22	238.39	272.86	276.79
ENSMUSG00000031633	Slc25a4	266.03	282.25	276.44	259.84	245.37	264.41	247.43	241.86	243.98	330.35	314.99	288.27	154.27	160.48	157.69	184.26	186.86	187.79
ENSMUSG00000020766	Galk1	270.36	269.53	276.09	259.64	258.65	253.13	254.53	261.41	269.19	259.01	282.03	259.02	249.91	246.16	251.66	260.56	245.95	236
ENSMUSG00000024217	Snrpc	283.02	264.78	270.52	259.58	242.29	211.52	236.27	231.98	227.88	294.64	279.01	284.08	174.86	177.73	175.26	234.21	236.99	234.84
ENSMUSG00000032330	Cox7a2	248.03	247.09	228.08	259.07	261.54	239.29	276.58	255.81	259.45	231.03	256.16	229.28	255.24	271.52	252.02	280.23	298.83	279.49
ENSMUSG00000024844	Banf1	250.29	265.53	243.68	258.89	237.97	216.13	258.1	228.45	222.36	248.01	250.44	237.92	250.14	253.6	254.97	252.41	265.34	243.15
ENSMUSG00000025794	Rpl14	262.89	260.24	258.53	258.74	226.56	209.36	256.65	225.98	241.61	305.74	286.49	269.92	231.14	229.72	230.62	256.15	241.49	201.83
ENSMUSG00000021792	Prxl2a	251.73	260.73	264.01	258.53	290.38	267.08	308.12	296.46	313.75	196.4	179.89	160.08	382.25	373.52	363.8	305.54	307.03	315.38
ENSMUSG00000025503	Taldo1	268.14	250.08	250.18	256.13	232.57	210.56	247.07	228.3	223.91	283.74	290.16	269.46	217.58	214.78	216.75	229.17	220.64	196.62
ENSMUSG00000022400	Rbx1	271.52	265.05	246.6	254.83	247.79	236.46	266.72	265.29	250.97	298.86	277.97	266.02	257.42	273.99	255.48	282.27	270.95	282.09
ENSMUSG00000052146	Rps10	266.16	257.86	255.47	254.78	230.66	189.82	249.76	213.26	221.92	322.77	288.2	284.84	185.83	190.56	188.33	236.09	225.86	191.81
ENSMUSG00000073676	Hspe1	261.55	263.74	248.63	254.76	260.01	242.34	264.48	242.21	246.34	351.71	307.33	318.85	212.3	220.71	212.89	259.24	244.87	246.28
ENSMUSG00000007891	Ctsd	269.66	277.19	274.79	254.17	241.57	226.06	254.57	228.07	248.47	402.31	415.54	471.23	218.22	217.81	222.46	250.22	218.73	194.62
ENSMUSG00000017428	Psmd11	266.21	255.49	257.46	253.61	244.47	260.47	244.07	233.88	242.38	309.81	330.22	352.52	262.74	270.12	267.22	257.92	256.59	280.29
ENSMUSG00000028618	Tmem59	268.09	284.52	272.75	252.71	279.02	293.52	266.81	255.22	257.88	303.82	298.61	299.51	237.63	245.5	241.61	237.02	264.98	269.01
ENSMUSG00000063524	Eno1	253.33	254.81	260.58	251.68	261.17	277.12	258.18	256.69	272.4	264.89	267.44	258.81	376.59	371.26	388.51	260.31	265.61	293.43
ENSMUSG00000015937	Macroh2a1	260.86	268.28	262.95	250.55	269.72	267.79	252.42	262.68	253.9	230.85	221.71	235.89	211.86	214.66	211.83	238.65	248.33	264.8
ENSMUSG00000007564	Ppp2r1a	253.47	235.45	243.95	250.29	220.93	233.34	248.27	237.01	246.06	225.03	227.95	251.89	210.14	206.49	213.67	228.89	218.24	192.98
ENSMUSG00000021243	Fcf1	263.21	254.02	248.31	250.28	227.27	255.88	244.87	209.11	230.7	218.72	228.26	227.47	249.89	260.2	244.79	248.62	278.34	280.5
ENSMUSG00000037563	Rps16	257.93	279.42	267.83	250.05	246	220.74	254.8	242.55	239.27	304.64	292.12	264.23	229.34	236.14	221.16	270.96	263.5	245.78
ENSMUSG00000056737	Capg	235.28	235.89	239.54	249.62	254.78	254.68	269.75	276.55	278.6	151.8	182.04	171.89	413.94	402.08	421.38	304.83	327.7	337.91
ENSMUSG00000056076	Eif3b	268.98	270.9	270.58	249.14	258.91	290.18	241.93	258.7	252.38	315.03	332.23	317.27	268.25	268.71	274.61	223.49	227.58	255.25
ENSMUSG00000076441	Ass1	267.38	250.77	261.72	248.95	226.85	240.35	250.13	249.85	254.67	219.01	205.89	203.61	230.61	220.48	231.26	260.68	242.24	215.02
ENSMUSG00000071014	Ndufb6	222.85	247.9	231.77	247.4	237.84	215.77	256.65	232.75	241.64	241.24	232.71	207.91	235.16	249.37	229.93	251.01	249.77	279.53
ENSMUSG00000029777	Gars	225.13	237.7	239.84	247.39	247.16	269.17	253.29	272.05	267.56	150.43	129.83	147.24	306.94	300.55	308.86	309.52	305.46	277.46
ENSMUSG00000032279	Idh3a	254.97	256.75	257.77	247.32	272.53	273.97	254.75	254.87	252.48	276.3	251.35	244.84	190.92	193.17	192.64	245.41	229.32	237.12
ENSMUSG00000071528	Atp5md	247.69	236.16	202.39	246.82	215.97	168.05	252.61	246.67	227.81	231.38	225.74	240.16	196.57	215.25	184.2	254.28	267.01	256.25
ENSMUSG00000059040	Eno1b	233.69	245.66	243.95	246.52	243.79	274.45	257.45	264.56	264.85	196.06	193.04	183.16	396.52	375.33	387.78	247.36	267.14	299.47
ENSMUSG00000061613	U2af1	241.98	243.81	236.19	245.98	238.15	208.36	183.08	250.8	204.93	188.5	226	210.46	208.94	204.62	206.65	160.22	177.63	186.46
ENSMUSG00000020720	Psmd12	234.74	210.74	224.49	245.57	225.74	252.73	219.23	222.95	227.8	302.27	302.63	310.19	167.67	163.05	163.71	184.67	203.98	212.25
ENSMUSG00000024966	Stip1	250.43	256.01	260.46	245.08	253.13	251.8	213.02	235.52	225.53	421.34	403.72	395.15	220.38	223.04	222.05	209.52	242.4	242.36
ENSMUSG00000038462	Uqcrfs1	249.66	237.33	245.87	244.53	241.16	227.43	241.12	234.8	238.58	279.34	271.83	257.4	175.08	175.64	176.39	214.08	216.66	194.57
ENSMUSG00000070319	Eif3g	254.84	231.8	253.39	243.81	223.39	232.52	243.21	211.36	237.12	283.73	282.03	283.17	203.21	195.73	201.63	206.84	203.68	198.23
ENSMUSG00000002379	Ndufa11	255.82	255.26	249.59	243.74	228.01	192.82	229.06	223.79	228.83	257.87	272.43	249.74	193.88	194.27	189.68	233.26	222.91	231.65
ENSMUSG00000021037	Ahsa1	223.59	239.45	238.37	243.24	219.68	218.98	223.91	211.79	218.71	296.38	311.58	299.36	224.82	225.64	227.37	203.54	218.61	214.72
ENSMUSG00000071415	Rpl23	246.28	267.46	245	243.23	259.67	235.74	249.3	265.37	258.91	265.75	270.42	251.04	223.5	239.86	217.43	270.99	292.05	259.8
ENSMUSG00000026701	Prdx6	255.27	247.11	249.23	242.9	242.89	247.09	217.11	210.29	221.52	375.19	401.44	414.1	118.48	116.48	117.03	173.9	185.05	164.45
ENSMUSG00000021111	Papola	218.59	214.3	218.21	242.67	216.93	238.61	240.75	239.58	242.36	241.12	247.92	271.26	263.72	267.23	262.05	264.76	268.68	268.32
ENSMUSG00000001827	Folr1	241.84	257.8	256.4	242	253.68	273.59	266.21	256.31	265.96	209.27	202.95	189.85	273.69	283.75	278.3	263.64	286.27	263.4
ENSMUSG00000025967	Eef1b2	234.01	223.72	221.56	241.95	244.21	226.58	250.45	222.13	242.31	227.06	200.04	234.52	203.86	208.28	199.11	225.4	249.51	224.8
ENSMUSG00000031762	Mt2	269.2	272.03	242.13	241.83	219.71	197.9	247.89	217.21	217.06	237.18	200.21	183.87	75.66	80.03	71.41	161.12	160	135.61
ENSMUSG00000025132	Arhgdia	239.18	235.68	248.18	241.3	218.16	205.27	223.28	225.31	227.18	210.41	210.28	225.99	246.86	241.88	249.3	203.52	198.98	171.92
ENSMUSG00000000303	Cdh1	251.54	248.65	255.17	240.41	211.59	231.96	236.11	233.61	240.08	166.91	174.5	193.69	180.76	179.44	181.57	208.38	201.06	177.37
ENSMUSG00000050052	Tdrp	237.48	227.83	225.99	240.17	239.05	226.67	239.15	234.25	240.63	254.43	236.65	234.92	236.49	231.43	234.19	244.72	245.14	216.93
ENSMUSG00000024725	Ostf1	231.61	223.09	228.53	239.36	245.67	244.21	248.3	241.3	242.6	225.17	238.17	220.08	239.84	243.32	244.09	241.38	242.54	239.26
ENSMUSG00000028964	Park7	245.7	264.63	255.03	238.16	244.25	255.53	254.36	257.81	262.99	202.78	211.64	176.55	245.41	246.75	237.4	247.11	256.35	267.01
ENSMUSG00000030697	Ppp4c	234.75	250.85	241.7	236.88	237.16	211.42	216.15	223.59	216.56	236.22	249.23	251.56	215.53	217.23	217.63	214.69	223.95	226.44
ENSMUSG00000030688	Stard10	238.19	236.28	242.67	236.52	229.02	202.68	218.94	196.46	216.73	223.3	234.54	235.49	116.93	117.58	115.39	185.95	189.57	167.2
ENSMUSG00000003868	Ruvbl2	239.86	257.21	254.57	236.44	257.45	229.17	225.08	238.95	233	239.28	259.94	261.42	216.67	205.05	212.67	220.91	222.57	230.49
ENSMUSG00000078566	Bnip3	247.98	238.76	229.07	236.3	243.63	237.08	257.08	257.19	245.69	245.85	253.24	236.05	325.11	338.24	324.38	298.74	319.45	337.07
ENSMUSG00000024436	Mrps18b	265.97	241.3	259.34	235.84	247.78	291.08	248.24	236.97	249.37	270.98	265.81	248.01	233.93	220.19	220.76	233.09	241.89	232.09
ENSMUSG00000059291	Rpl11	228.95	232.54	226.09	235.26	216.74	214.52	238.58	207.22	218.22	292.21	278.9	273.35	186.9	188.61	187.29	232.58	217.27	198.31
ENSMUSG00000025364	Pa2g4	247.9	231.93	239.68	234.98	218.75	225.2	223.96	211.26	220.35	260.81	241.53	283.51	178.79	179.16	177.97	210.87	204.37	181.99
ENSMUSG00000030738	Eif3c	223.55	222.95	227.78	234.38	236.89	237.01	256.47	254.16	256.81	190.08	201.16	187.44	342.53	349.3	345.1	315.62	308.12	310.68
ENSMUSG00000001403	Ube2c	258.04	253.93	250.08	233.87	218.44	207.67	228.37	213.21	220.87	236.27	232.99	253.67	135.31	133.81	128.38	197.64	195.22	160.87
ENSMUSG00000004530	Coro1c	237.29	244.49	250.92	233.78	222.78	230.18	245.38	242.4	246.5	208	206.05	199.96	296.15	298.04	301.23	257.12	234.96	237.38
ENSMUSG00000036752	Tubb4b	274.38	248.11	263.32	232.88	227.02	239.25	222.54	207.15	226.89	326.59	335.38	334.8	197.11	193.65	198.9	206.99	192.2	161.56
ENSMUSG00000022540	Rogdi	263.84	253.11	260.66	232.22	225.7	211.62	238.32	255.72	249.25	290.74	264.81	232.92	184.65	189.18	187.26	221.16	220.67	223.29
ENSMUSG00000005354	Txn2	216.69	224.25	222.47	231.25	229.37	201.69	246.39	237.6	242.48	239.43	232.88	247.9	280.52	273.16	282.49	254.49	259.14	269.84
ENSMUSG00000052180	Serpinb6c	203.16	218.71	204.33	231.21	235.16	270.91	256.74	264.77	259.86	159.76	150.69	138.3	537.38	539.37	540.83	364.59	387.92	417.25
ENSMUSG00000020457	Drg1	228.2	241.69	232.15	231	238.96	236.87	238.09	236.13	232.16	253.48	240.47	231.85	205.94	210.31	205.39	220.93	222.3	248.37
ENSMUSG00000022899	Slc15a2	239.99	248.09	246.86	230.92	248.4	272.1	225.35	230.69	244.65	235.93	273.06	340.53	119.73	113.26	116.58	167.38	170.53	165.06
ENSMUSG00000029752	Asns	210.31	230.37	223.5	230.87	247.36	258.7	255.32	260.26	259.33	166.6	126.03	115.97	402.61	397.57	406.35	348.59	390.49	407.68
ENSMUSG00000005125	Ndrg1	168.55	150.97	161.76	229.28	222.78	202.62	276.06	288.45	282.85	116.01	135.38	161.44	615.12	608.14	624.07	493.19	477.6	386.31
ENSMUSG00000028478	Clta	237.5	198.46	221.07	228.75	217.67	221.24	249.59	241.86	238.35	213.13	216.97	204.61	242.92	245.84	242.51	263.32	252.92	247.72
ENSMUSG00000113061	Rps18-ps5	237.06	233.42	210.44	228.38	188.03	161.63	242.36	202.56	207.53	234.46	199.74	188.87	252.46	273.05	247.2	254.34	232.98	218.71
ENSMUSG00000041881	Ndufa7	212.98	217.88	201.19	225.5	219.43	192.75	240.3	236.83	239.76	212.51	209.22	178.94	278.74	295.03	274.82	282.08	290.73	283.13
ENSMUSG00000037805	Rpl10a	248.01	233.62	232.27	224.76	234.87	257.55	242.77	223.19	237.42	279.08	230	243.82	210.34	215.19	210.64	235.7	261.98	207.29
ENSMUSG00000027613	Eif6	234.38	237.04	246.29	224.41	221.68	210.84	206.88	209.2	219.41	236.09	245.62	239.3	191.57	191.46	191.41	195.76	195.55	208.94
ENSMUSG00000030792	Dkkl1	255.31	232.27	249.96	224.35	246.15	218.91	239.76	252.69	256.17	154.76	185.46	160.09	291.51	297.41	305.35	286.47	304.18	302
ENSMUSG00000030884	Uqcrc2	228.1	220.56	221.27	224.28	243.4	242.06	229.89	233.35	239.55	260.64	236.99	244.83	181.45	177.99	177.12	221.16	224.72	232.06
ENSMUSG00000039105	Atp6v1g1	215.34	223.03	221.16	223.91	225.8	224.49	229.65	226.24	228.91	269.98	266.18	249.57	250.59	250.79	250.58	238.17	245.87	246.97
ENSMUSG00000029064	Gnb1	200.69	182.5	191.3	223.87	199.39	200.22	205.38	170.62	186.46	208.31	219.14	215.98	253.63	246.08	247.71	230.64	184.94	189.8
ENSMUSG00000029836	Cbx3	264.72	312.83	282.68	223.67	323.63	335.14	244.76	319.55	269.51	224.23	226.33	207.01	153.28	156.38	147.69	192.19	269.78	351.12
ENSMUSG00000020737	Jpt1	233.59	226.53	234.03	223.48	220.35	197.82	203.81	203.75	202.17	225.08	231.14	218.72	139.05	133.5	138.03	172.8	172.47	174.09
ENSMUSG00000030127	Cops7a	236.65	243.62	248.6	223.03	227.78	206.48	229.1	220.6	223.77	224.71	222.59	233.92	194.94	194.56	202.21	229.85	220.4	212.13
ENSMUSG00000028692	Akr1a1	247.41	238.42	248.1	222.58	220.6	225.51	231.91	223.54	228.72	233.09	235.88	237.42	181.14	185.59	189.8	191.62	194.24	175.34
ENSMUSG00000028044	Cks1b	233.23	240.1	223.42	222.48	217.97	231.87	226.47	209.14	212.59	256.08	226.4	252.05	158.1	158.47	152.44	182.8	192.65	205.84
ENSMUSG00000025283	Sat1	213.43	240.4	227.96	222.34	223.12	243.99	199.6	203.25	197.12	318.22	321.06	305.28	135.48	141.35	137.05	180.18	192.55	197.96
ENSMUSG00000022477	Aco2	211.07	207.81	217.96	221.82	224.22	226.82	235.56	235.71	242.13	222.62	200.47	194.81	243.48	240.23	238.64	221.9	246.21	231.48
ENSMUSG00000090733	Rps27	234.15	245.7	199.7	221.75	203.5	150.32	245.41	231.78	217.64	248.3	242.44	218.86	262.47	285.89	243.24	295.48	279.24	260.42
ENSMUSG00000032199	Polr2m	227.96	239.4	237.29	221.66	235.58	243.47	234.5	243.25	246.44	216.42	228.25	219.32	230.9	227.26	230.31	223.83	217.55	241.96
ENSMUSG00000022858	Tra2b	232.95	239.53	237.09	221.65	227.75	225.05	218.14	241.05	227.2	186.36	190.66	166.7	200.92	203.48	201.84	197.91	204.03	217.62
ENSMUSG00000015671	Psma2	220.12	221.4	210.05	221.32	217.2	203.42	209.45	206.33	198.75	257.87	251.74	264.5	177.7	185.74	169.73	204.26	215.32	209.97
ENSMUSG00000024026	Glo1	232.71	226.29	227.4	220.49	225.15	231.51	205	204.9	207.31	289.25	256.38	219.81	155.23	151.48	153.43	177.28	181.49	188.76
ENSMUSG00000001056	Nhp2	232.65	223.57	223.72	220.02	223.2	192.15	201.22	197.16	192	294.54	306.95	289.17	167.37	169.39	165.17	200.18	197.42	199.65
ENSMUSG00000028932	Psmc2	251.95	226.12	238.15	219.21	239.85	250.67	212.8	223.61	226.01	312.67	299.79	318.95	207.04	207.41	207.71	225.87	224.07	222.26
ENSMUSG00000021576	Pdcd6	228.54	226.55	229.14	218.92	239.57	250.47	233.89	234.61	237.64	236.82	227.1	235.37	192.06	194.79	192.77	225.83	250.45	253.17
ENSMUSG00000016541	Atxn10	207.77	204.66	212.77	218.24	225.74	244.35	229.29	227.27	234.97	214.51	217.44	210.04	249.15	242.51	254.77	243.41	253.44	243.06
ENSMUSG00000051176	Zfp42	229.81	223.21	227.73	218.07	210.42	223.03	212.45	208.45	212.65	207.57	211.55	199.05	183.89	189.47	184.51	193.02	198.35	230.97
ENSMUSG00000039067	Psmd7	206.35	220.86	216.61	217.41	209.05	235.54	203.24	205.9	206.68	318.76	328.78	323.17	192.67	190.65	191.81	190.78	208.08	211.51
ENSMUSG00000019494	Cops6	241.18	246.24	241.24	217.09	233.57	224.69	225.75	219.1	225.65	272.38	270.19	250.28	180.34	182.31	178.76	193.57	191.52	196.94
ENSMUSG00000031167	Rbm3	212.8	203.79	206.89	216.83	235.09	242.89	210.28	210.57	216.14	141.78	143.72	126.23	176.17	178.51	175.88	203.46	215.65	198.77
ENSMUSG00000031207	Msn	201.28	184.95	193.44	216.81	218.4	236.52	230.43	251.01	244.56	179.05	176.25	191.95	375.53	380.48	382	288.36	278.78	273.33
ENSMUSG00000038518	Jarid2	234.85	268.53	267.38	216.62	266.59	271.74	219.5	269.02	245.68	198.98	208.76	214.49	189.76	189.2	197.1	184.19	211.94	245.09
ENSMUSG00000062397	Zfp706	240.88	220.67	198.56	216.32	203.67	188.9	192.28	191.63	186.39	227.63	269.34	254.53	186.06	205.8	181.08	175.51	199.58	191.94
ENSMUSG00000074781	Ube2n	222.46	231.41	214.56	216.17	214.08	229	211.09	212.53	209.37	245.97	224.62	244.83	180.72	184.18	176.28	193.54	192.33	203.8
ENSMUSG00000027406	Idh3b	210.76	195.26	196.69	215.85	192.72	191.68	206.01	207.92	198.12	188.93	194.56	210.2	214.64	221.87	216.94	204.04	189.23	189.27
ENSMUSG00000032383	Ppib	220.38	224.58	232.31	215.12	231.26	221.12	226.61	222.23	219.69	197.69	203.29	206	203.53	194.47	198.46	237.49	229.69	199.83
ENSMUSG00000025068	Gsto1	226.92	225.87	228.79	214.73	211.36	200.94	194.81	201.72	194.35	255.3	249.36	255.48	111.12	109.63	105.07	152.2	172.6	153.73
ENSMUSG00000070372	Capza1	183.18	196.53	190.68	214.73	216.16	232	202.11	210.92	207.14	233.72	231.08	221.39	188.53	186.47	187.4	188.84	191.7	219.4
ENSMUSG00000018593	Sparc	187.12	181.46	177.89	214.2	199.58	196.29	215.99	198.41	206.7	108.08	116.66	125.81	349.44	342.21	347.68	272.69	276.09	238.1
ENSMUSG00000037815	Ctnna1	215.35	222.44	224.45	214.01	221.39	235.13	197.26	210.94	202.72	205.73	201.51	212.68	167.16	164.74	174.21	166.21	172.93	179.69
ENSMUSG00000039671	Zmynd8	181.34	237.44	155.82	213.87	166.87	77.68	179.14	198.61	145.25	271.47	293.95	274.87	86.14	107.43	80.91	147.05	169.87	178.7
ENSMUSG00000024740	Ddb1	209.89	220.88	218.6	213.71	222.39	224.66	209.17	228.8	222.34	247.56	238.53	241.05	257.62	255.42	260.75	223.13	210.48	205.36
ENSMUSG00000030654	Arl6ip1	224.66	236.12	233.6	212.57	231.79	224.6	213.4	220.82	221.92	272.71	266.68	252.11	160.2	167.7	164.46	170.29	178.29	188.55
ENSMUSG00000028788	Ptp4a2	239	287.21	265.38	211.88	308.99	321.44	232.27	284.39	257.43	233.69	237.75	224.61	196.01	193.03	191.14	216.19	271.32	378.81
ENSMUSG00000026914	Psmd14	211.24	216.43	212.6	211.78	225.87	262.21	208.34	206.59	206.87	286.24	258.77	255.13	158.12	159.69	154.02	200.32	186.9	213.29
ENSMUSG00000028156	Eif4e	193.49	189.58	190.29	211.39	220.31	191.46	190.39	187.74	176.99	244.76	238.51	241.1	195.71	194.73	190.04	198.65	196.84	204.55
ENSMUSG00000009079	Ewsr1	218.2	221.64	225.31	211.27	192.56	186.64	187.89	195.55	188.97	199.56	221.62	213.26	157.28	159.07	155.21	168.88	167.11	161.08
ENSMUSG00000028851	Nudc	218.83	221.56	230.07	211.19	207.54	219.44	204.3	212.14	210.65	265.42	280.55	263.33	191.14	190.08	199.43	187.39	181.74	202.94
ENSMUSG00000041571	Selenow	223.26	229.75	226.22	210.48	215.37	193.59	208.93	195	198.62	167.96	180.23	178.32	112.77	114.58	113.4	163.66	172.18	189.13
ENSMUSG00000040413	Timd2	219.54	226.94	213.79	210.34	203.05	200.95	199.58	212.34	182.36	318.21	381.81	366.46	126.72	130.2	123.74	177.21	169.64	202.96
ENSMUSG00000031708	Tecr	208.28	224.65	217.68	210.19	218.96	200.12	230.02	213.26	216.69	233.72	218.5	203.97	240.53	242.88	242.1	226.43	213.5	235.25
ENSMUSG00000021477	Ctsl	216.46	223.36	216.65	209.94	218.12	231.81	230.48	244.21	235.08	215.36	208.95	225.68	212.91	212.04	210.01	195.25	192.57	180.66
ENSMUSG00000021218	Gdi2	211.58	207.12	205.3	209.88	211.13	216.29	204.2	206.05	207.9	214.98	182.52	205.66	188.61	192.6	189.9	208.42	209.83	215.28
ENSMUSG00000043681	Fam25c	219.09	223.95	207.71	209.75	196.72	141.06	190.25	173.62	173.84	131.19	103.47	96.46	89.28	93.16	87.31	162.64	149.36	145.44
ENSMUSG00000027248	Pdia3	213.48	214.87	214.4	209.19	227.72	202.6	175.42	233.48	204.94	236.93	257.4	239.42	228.26	226.6	225.75	165.03	195.23	193.42
ENSMUSG00000034024	Cct2	215.98	194.87	202.32	208.37	211.88	213.14	199.26	189.16	197.85	227.87	233.08	220.87	176.96	176.95	174.21	193.44	205.25	157.63
ENSMUSG00000068523	Gng5	201.9	211.31	180.85	208.3	201.7	158.78	210.98	192.49	195.25	179.92	179.03	176.74	196.35	215.32	202.8	230.38	216.43	205.28
ENSMUSG00000027637	Rab5if	206.41	212.84	212.18	208.24	218.05	217.02	208.73	213.09	206.32	261.63	260.86	268.04	210.29	209.37	209.11	200.79	208.59	216.03
ENSMUSG00000011114	Tbrg1	220.94	221.28	214.34	208.02	226.66	234.24	216.6	222.11	215.56	169.3	196.73	209.14	239.19	237.17	241.38	204.11	224.33	247.34
ENSMUSG00000021134	Srsf5	216.9	213.62	216.07	206.16	215.43	217.83	194.61	210.1	207.14	199.09	220.04	199.59	195.26	191.51	193.56	194.35	192.45	202.9
ENSMUSG00000004285	Atp6v1f	187.85	203.67	196.53	206.1	187.86	178.09	189.08	206.95	189.27	201.79	206.22	195.69	190.8	190.25	204.56	213.35	212.98	207.35
ENSMUSG00000033047	Eif3l	211.83	200.83	214.3	205.92	203.38	231.13	209.51	217.51	208.85	245.84	240.05	236.37	205.9	208.11	211.55	190.56	184.84	204.39
ENSMUSG00000060475	Wtap	187.89	192.32	185.14	205.7	204.13	211.86	218.23	230.42	218.45	219.03	228.97	221.5	202.72	204.39	201.95	276.78	269.38	262.29
ENSMUSG00000051257	Trap1a	199.94	200.6	202.73	205.32	207.87	211.05	205.76	200.1	209.6	184.92	150.02	162.71	239.13	240.85	242.62	253.66	269.14	269.71
ENSMUSG00000058600	Rpl30	210.26	205.7	187.05	205.12	189.91	167.68	187.13	188.61	180.35	234.11	219.69	225.28	156.8	173.34	160.43	202.45	203.48	168.06
ENSMUSG00000046516	Cox17	197.58	204.35	178.4	204.66	199.84	160.61	184.48	189.64	175.76	220.13	200.52	168.23	159.02	164.98	154.72	176.95	164.95	191.17
ENSMUSG00000006728	Cdk4	218.04	201.38	203.84	204.66	196.12	198.8	204.76	209.12	197.3	203.5	211.68	176.68	178.99	184.1	179.73	179.48	192.33	165.14
ENSMUSG00000024091	Vapa	200.7	215	195.13	204.56	187.94	205.36	192.99	197.3	190.51	197.24	188.06	189.76	193.71	202.7	191.86	197.11	202.5	213.48
ENSMUSG00000033938	Ndufb7	188.82	192	201.02	204.19	202.7	196.13	189.83	193.03	200.41	210.4	200.22	185.79	174.86	186.33	178.94	180.6	186.05	195.28
ENSMUSG00000020267	Hint1	220.14	206.05	200.07	203.74	190.3	173.68	215.85	189.81	200.56	229.89	197.03	170.05	197.65	206.28	191.62	238.41	213.49	191.62
ENSMUSG00000004642	Slbp	190.35	207.41	195.35	203.35	205.3	222.84	203.06	217.17	209.37	224.43	233.25	212.43	190.05	190.31	188.66	191.21	220.64	235.02
ENSMUSG00000047187	Rab2a	191.05	199.2	190	203.19	213.89	203.47	190.93	188.81	185.6	212.74	199.3	215.5	132.45	133.06	132.58	160.23	153.93	169.78
ENSMUSG00000030879	Mrpl17	250.12	229.94	231.58	203.09	205.17	190.23	208.36	209.76	197.14	206.14	211.01	200.11	140.79	140.74	142.57	163.58	161.53	148.33
ENSMUSG00000030591	Psmd8	224.96	229.68	230.35	202.74	219.45	207.24	194.57	201.26	199.27	267.03	245.79	251.21	154.03	155.92	156.8	181.33	173.28	176.53
ENSMUSG00000026750	Psmb7	203.76	206.16	212.35	202.17	213.16	207.43	206.57	198.64	205.06	274.79	273.54	249.12	165.6	161.63	160.89	178.36	207.53	194.92
ENSMUSG00000058927	Gm10053	191.52	193.08	170.84	202.08	190.63	154.22	191.83	191.14	173.85	219.44	204.58	190.74	175.95	198.17	175.16	179.69	169.62	185.76
ENSMUSG00000032966	Fkbp1a	197.21	199.88	199.39	201.49	195.5	182.15	201.22	185.52	192.12	177.44	187.06	184.11	201.72	209.99	204.33	185.6	192.62	196.57
ENSMUSG00000002984	Tomm40	213.5	215.25	224.24	201.47	191.03	181.06	203.1	196.07	200.22	212.32	214.46	216.08	170.62	168.42	177.26	181.63	182.41	165.74
ENSMUSG00000032518	Rpsa	189.66	190.83	187.91	201.37	177.74	173.79	203.67	196.97	200.15	179.01	174.81	194.77	187.19	188.85	189.71	224.21	217.88	187.31
ENSMUSG00000027184	Caprin1	201.26	193.87	205.98	201.01	212.8	217.07	196.81	217.01	212.55	212.6	198.22	219.24	200.57	203.86	201.87	217.95	210.76	212.95
ENSMUSG00000006589	Aprt	195.51	202.85	198.06	200.99	177.94	151.54	191.06	181.23	183.55	201.3	196.21	189.61	163.2	164.38	165.04	173.68	159.37	157.71
ENSMUSG00000028378	Ptgr1	181.8	187.07	183.3	200.18	204.17	213.43	210.71	229.19	221.29	172.75	156.45	156.01	283.69	281.63	284.19	269.65	300.62	286.64
ENSMUSG00000021737	Psmd6	185.09	188.44	186.24	199.7	208.79	187.72	184.5	179.25	186.73	267.69	254.23	249.14	160.23	162.4	161.44	186.31	189.68	184.06
ENSMUSG00000004667	Polr2e	217.71	216.66	221.06	199.66	210.06	205.49	204.66	203.96	200.23	261.4	259.17	247.71	184.49	177.91	181.77	195.04	203.69	206.58
ENSMUSG00000068823	Csde1	208.78	232.31	226.11	199.59	234.23	264.35	212.55	253.03	233.35	205.67	199.34	196.65	189.73	183.09	188.35	211.37	215.83	267.19
ENSMUSG00000008683	Rps15a	199.91	201.26	164.72	199.3	170.87	155.25	185.77	161.02	155.87	248.55	247.6	232.86	145.29	153.61	134.56	188.35	184.32	156.91
ENSMUSG00000078427	Sarnp	185.36	203.17	189.92	199.2	223.03	212.26	205.14	198.83	193.95	250.03	251.89	243.52	204.3	219.22	206.78	206.53	215.44	245.93
ENSMUSG00000005687	Bcas2	187.78	205.67	195.65	199.17	187.23	213.43	190.6	186.5	182.84	188.67	199.28	197.45	198.24	205.47	198.77	198.38	209.3	230.08
ENSMUSG00000026895	Ndufa8	212.68	209.4	211.65	198.68	217.21	191.94	189.52	202.85	185.23	237.98	234.07	214.66	139.49	137.37	141.54	159.46	171	187.97
ENSMUSG00000038845	Phb	218.43	220.27	210.58	198.06	211.36	211.14	199.31	206.76	208.56	281.28	284.17	252.15	231.12	223.22	224.91	198.92	232.33	278.7
ENSMUSG00000049086	Bmyc	193.04	196.54	208.3	197.93	186.79	181.12	194.16	185.98	198.75	173.11	192.98	168.71	224.04	223.92	239.54	209.61	219.3	211.02
ENSMUSG00000027282	Mtch2	204.56	180.27	186.42	197.46	201.34	212.07	197.53	196.8	197.19	204.27	221.96	239.78	143.29	146.97	141.47	176.72	172.26	173.36
ENSMUSG00000011752	Pgam1	216.98	217.9	215.71	196.63	213.32	207.58	194.77	183.33	193.37	191.98	208.89	217.76	144.62	139.69	142.07	152.32	161.69	153.11
ENSMUSG00000021771	Vdac2	201.74	205.13	207.5	196.42	202.14	207.1	188.85	190.84	190.27	208.3	211.28	204.22	158.24	157.2	160.54	175.65	173.04	165.5
ENSMUSG00000010376	Nedd8	176.33	176.62	168.84	196.13	175.76	147.62	170.24	182.74	166.08	218.18	229.73	238.22	180.97	188.77	181.75	182.26	201.11	192.42
ENSMUSG00000037601	Nme1	176.62	190.95	190.61	196.07	175.26	163.56	174.49	176	166.13	250.28	236.48	195.85	142.47	146.73	147.92	144.87	155.37	149.89
ENSMUSG00000001525	Tubb5	211.19	220.18	212.7	196.06	215.82	220.57	232.07	239.79	227.88	169.55	178.56	162.83	305.39	308.49	301.62	237.77	251.18	266.84
ENSMUSG00000008668	Rps18	197.59	168.22	204.98	195.75	173.31	210.31	191.33	169.07	198.32	201.24	210.55	255.37	181.66	162.95	186.46	194.6	169.19	183.67
ENSMUSG00000022336	Eif3e	201.67	210.67	205.02	195.39	222.75	236.49	202.76	206.89	201.62	262.78	226.86	234	186.65	189.41	184.53	216.87	212.47	203.08
ENSMUSG00000005566	Trim28	198.32	198.78	197.69	195.19	182.45	176.57	174.95	158.76	167.38	168.67	200.07	198.25	146.43	143.09	145.58	171.61	144.26	139.29
ENSMUSG00000008036	Ap2s1	210.18	201.12	209.98	194.91	202.33	183.19	203.17	198.69	201.29	207.66	219.55	216.56	168.84	180.02	180.03	182.67	186.18	175.63
ENSMUSG00000034120	Srsf2	194.17	187.67	192.76	194.82	190.58	169.06	192.13	182.2	187	207.87	203.37	224.23	144.2	143.93	144	167.58	162.58	137.96
ENSMUSG00000030272	Camk1	200.87	210.59	211.92	194.01	210.39	182.99	192.85	188.35	186.84	230.74	217.08	182.83	126.21	125.16	127.99	137.8	136.76	140.11
ENSMUSG00000027018	Hat1	203.27	203.45	200.5	193.87	199.02	221.79	194.42	208.42	201.54	209.82	203.29	205.57	146.2	145.01	145.37	209.76	203.78	203.19
ENSMUSG00000067288	Rps28	195.61	194.71	159.35	193.5	169.1	108.33	207.99	189.05	175.15	168.22	164.89	163.85	179.82	216.79	177.98	235.11	224.05	174.02
ENSMUSG00000041459	Tardbp	210.18	197.98	194	192.56	210.5	191.46	176.03	202.35	183.4	207.58	212.84	228.45	165.21	177.1	171.31	167.16	182.41	180.22
ENSMUSG00000031422	Morf4l2	199.66	194.69	200.51	191.85	206.74	211.46	185.46	191.04	184.99	207.97	198.49	182.1	184.07	185.63	183.27	188.85	181.93	202.92
ENSMUSG00000016554	Eif3d	196.94	187.04	200.43	191.78	189.74	209.06	178.95	190.58	193.51	190.59	172.92	183.19	156.62	152.04	158.26	171.87	176.97	158.48
ENSMUSG00000032562	Gnai2	160.85	126.53	144.42	191.71	130	119.42	172.24	122.05	145.69	126.46	132.52	158.1	333.27	326.81	341.56	235.25	158.01	136.46
ENSMUSG00000028480	Glipr2	153.87	147.16	152.93	191.02	182.06	182.81	220.68	211.47	215.95	72.41	68.97	52.64	394.28	402.96	391.16	302.2	303.86	309.63
ENSMUSG00000020048	Hsp90b1	181.44	186.62	189.63	190.51	212.25	223.08	208.08	240.95	227.12	218.55	196.26	214.66	280.51	283.9	283.03	260.06	280.31	280.68
ENSMUSG00000029860	Zyx	198.81	184.34	197.43	189.7	168.49	129.72	173.78	150.67	164.92	97.24	121.39	138.5	162.7	164.84	164.46	176.3	139.98	142.26
ENSMUSG00000051234	Rnf7	215.63	205.2	208.53	189.51	186.14	184.05	169.39	158.26	170.62	330.86	284.2	245.47	82.4	85.7	84.4	142.62	141.81	131.9
ENSMUSG00000079477	Rab7	205.23	198.95	196.49	189	193.09	215.89	179.68	201.35	199.42	207.64	195.86	202.13	205.01	195.22	196.48	187.18	196.63	208.45
ENSMUSG00000011179	Odc1	212.61	201.6	208.49	188.99	189.43	206.3	179.33	181.45	184.33	207.17	201.16	200.82	101.65	104.22	102.92	158.66	142.05	135
ENSMUSG00000072419	Dppa2	205.01	214.52	205.62	188.95	201.71	203.4	153.88	175.9	160.36	393.46	358.98	355.19	36.14	36.34	35.31	96.71	93.66	97.93
ENSMUSG00000007656	Arpp19	204.82	201.16	196.22	188.88	186.73	188.21	185.8	175.13	182.86	229.19	229.7	195.78	148.3	151.9	147.27	174.88	172.31	196.7
ENSMUSG00000062908	Acadm	195.13	186.9	192.58	188.87	212.13	216.88	190.05	181.06	186	208.07	179.56	181.92	164.49	163.34	162.23	161.66	166.53	181.87
ENSMUSG00000027455	Nsfl1c	193.54	197.15	204.74	188.8	189.85	190.53	188.66	175.05	185.05	222.75	230.25	227.56	151.61	150.09	152.06	179.11	173.17	186.72
ENSMUSG00000076437	Selenoh	174.69	185.61	176.6	188.46	177.04	174.65	175.32	159.48	168.74	204.72	185.47	178.12	81.57	86.23	83.19	135.93	134.64	132.12
ENSMUSG00000030298	Sec13	179.93	194.63	192.33	188.42	184.19	200.32	169.28	174.77	172.26	224.15	206.56	208.29	173.53	177.01	176.83	177.19	172.32	169.67
ENSMUSG00000028494	Plin2	187.74	197.75	199.26	188.03	195.33	206.06	181.6	217.72	206.59	233.3	268.48	268.93	235.18	225.05	232.52	200.47	226.07	200.71
ENSMUSG00000028455	Stoml2	197.23	194.46	195.02	187.89	192.4	207.21	181.68	182.86	190.85	194.17	185.49	177.45	158.68	165.24	157.54	165.47	178.16	172.31
ENSMUSG00000058267	Mrps14	159.06	166.69	167.38	187.85	174.04	187.61	197.64	171.31	182.73	221.09	216.33	176.93	208.49	208.74	200.01	213.97	201.82	217.18
ENSMUSG00000031575	Ash2l	184.55	195.13	192.39	187.52	200.22	209.54	188.32	186.72	191.34	210.13	202.03	201.96	161.49	161.54	162.47	173.1	170.37	192.07
ENSMUSG00000053398	Phgdh	189.5	180.98	194.05	187.41	163.41	159.31	183.9	181.23	185.38	163.08	153.08	146.97	295.35	291.27	298.37	231.35	206.4	194
ENSMUSG00000030268	Bcat1	182.29	198.24	194.06	186.62	201.95	210.48	164.51	175.23	173.37	249.06	218.64	184.5	111.81	108.39	109.8	147.99	145.1	151.79
ENSMUSG00000027067	Ssrp1	185.41	173.74	179.58	186.38	163.57	163.09	180.76	164.46	179.43	173.33	174.68	176.7	155.65	150.24	151.34	155.71	131.66	132.68
ENSMUSG00000057561	Eif1a	183.38	185.34	180.2	186.33	194.94	205.29	209.51	212.19	210.35	166.52	164.59	149.23	204.91	210.19	205.5	216.02	219.51	238.38
ENSMUSG00000057388	Mrpl18	177.2	177.43	173.81	185.9	179.69	188.05	175.15	162.98	167.26	234.49	218.62	219.42	143.53	142.08	138.75	173.91	163.43	176.26
ENSMUSG00000057863	Rpl36	194.05	192.82	173.62	185.73	147.8	113.09	197.67	156.84	161.52	197.43	178.44	179.29	167.99	178.37	162.93	198.37	197.21	146.22
ENSMUSG00000035215	Lsm7	172.8	179.68	161.26	185.51	169.87	139.85	182.38	168.09	154.41	185.31	186.59	169.37	161.51	176.15	150.24	189.06	187.87	189.07
ENSMUSG00000020368	Canx	189.86	209.18	200.33	184.42	208.89	243.52	208.76	227.1	217.02	200.04	206.98	186.49	215.75	222.35	217.29	189.57	240.37	252.61
ENSMUSG00000038235	F11r	173.58	172.81	176.83	183.59	184.54	184.51	172.86	183.6	179.57	205.65	198.39	190.18	194.91	195.01	192.97	186.75	190.37	187.4
ENSMUSG00000025027	Xpnpep1	189.31	199.71	196.26	183.4	196.98	195.7	174.1	176.41	179.88	194.15	195.86	198.8	140.56	141.47	147.44	146.82	151.87	150.84
ENSMUSG00000025858	Get4	186	195.68	199.01	183.31	182.47	174.24	191.91	176.76	187.49	182.91	189.42	176.4	188.23	179.9	190.42	186.33	196.79	194.08
ENSMUSG00000063480	Snu13	185.01	187.08	178.38	182.85	187.42	196.44	181.57	173.5	175.82	240.89	236.29	233.3	119.42	123.74	118.4	154.48	148.7	151.19
ENSMUSG00000014769	Psmb1	197.61	190.6	185.08	182.78	191.87	202.4	181.45	180.9	180.23	256.26	240.96	216.4	163.14	166.94	160.83	185.39	188.33	192.48
ENSMUSG00000079435	Rpl36a	182.24	176.78	172.39	182.71	171.37	138.67	181.5	171.42	158.09	218.7	200.2	206.03	158.49	168.73	156.78	184.97	173.85	153.11
ENSMUSG00000037313	Tacc3	191.1	187.46	188.13	182.59	178.55	201.07	175.27	172.12	179.46	159.84	163.86	167.89	152.36	149.45	153.98	159.74	176.86	187.47
ENSMUSG00000029462	Vps29	182.41	196.18	183.67	182.44	205.9	205.44	188.47	190.39	185.84	239.55	228.6	211.65	187.54	193.73	183.74	182.83	180.56	211.07
ENSMUSG00000032068	Plet1	181.75	166.23	174.8	181.89	155.53	167.94	187.3	148.52	162.3	144.43	150.67	176.08	114.3	112.5	116.35	135.46	139.83	124.89
ENSMUSG00000028435	Aqp3	193.4	178.28	184.8	181.64	189.74	148.21	173.22	210.31	194.74	113.79	135.26	125.63	322.86	316.25	317.4	222.99	213.34	193.3
ENSMUSG00000025950	Idh1	173	164.89	166.87	181.55	182.96	196.41	162.19	159.52	164.5	219.34	203.95	192.93	117.13	118.27	115.56	122.84	125.05	138.46
ENSMUSG00000002660	Clpp	200.83	204.96	203.69	180.98	176.39	174.65	184.53	187.1	195.45	206.42	207.07	212.11	127	122.98	121.93	142	152	142.99
ENSMUSG00000043091	Tuba1c	174.65	165.34	179.09	180.96	157.09	161.87	162.54	147.95	162.27	207.62	206.7	203.13	122.47	114.55	124.37	152.5	148.85	105.43
ENSMUSG00000073411	H2-D1	174.59	176.86	173.19	180.81	175.16	175.65	182.56	179.66	184.36	95.61	130.35	178.07	215.76	208.89	213.51	192.35	187.22	173.67
ENSMUSG00000078656	Vps25	188.67	180.76	185.95	180.62	168.07	165.7	172.82	164.79	162.81	158.25	161.72	165.34	141.33	145.02	141.23	153.47	143.7	159.25
ENSMUSG00000015733	Capza2	178.76	180.74	182.48	180.54	199.77	198.87	183.66	181.23	178.98	187.72	180.15	195.69	158.34	161.68	157.47	187.34	190.57	197.05
ENSMUSG00000028757	Ddost	179.74	184.69	188.98	180.41	176.31	174.57	194.81	180.79	187.97	183.16	196.77	202.67	196.13	187.04	194.56	177.03	182.16	177.59
ENSMUSG00000019923	Zwint	174.27	182.97	182.52	180.34	206.16	204.05	188.77	197.82	191.26	222.98	189.73	169.33	182.72	186.49	191.68	186.25	208.14	245.95
ENSMUSG00000027496	Aurka	199.75	202.55	207.84	180.26	181.88	206.83	171.49	173.91	176.94	247.07	259.96	274.29	114.72	111.59	114.37	152.16	142.92	140.85
ENSMUSG00000004665	Cnn2	187.91	174.83	182.27	179.56	170.46	155.85	189.84	166.77	186.09	80.99	88.64	94.5	158.67	155.14	160.27	189.41	164.93	142.38
ENSMUSG00000059734	Ndufs8	183.9	186.75	189.91	179.12	179.62	178.54	174.01	167.4	176.19	209.6	208.79	194.9	154.68	158.47	154.83	176.54	189.23	183.94
ENSMUSG00000027506	Tpd52	176.39	188.82	174.89	178.92	172.5	182.96	181.93	173.39	173.4	182.15	181.23	145.17	143.36	142.8	141.47	156.32	159.09	183.38
ENSMUSG00000021877	Arf4	169.01	172.04	167.91	178.69	172.75	174.68	175.74	173.45	173.55	200.69	200.32	198.65	204.47	203.69	196.26	177.55	181.02	185.55
ENSMUSG00000074768	Bhmt	233.32	236.55	244.53	178.37	184.65	191.23	138.68	146.1	144.82	556.98	498.12	416.1	3.16	3.39	3.41	66.61	57.32	69.03
ENSMUSG00000068739	Sars	190.82	192.38	189.64	178.2	195.88	195.69	200.02	212.87	212.42	150.1	140.21	123.93	253.5	254.69	255.14	215.73	227.34	221.85
ENSMUSG00000025580	Eif4a3	178.93	177.81	180.17	178.18	179.14	197.19	171.47	175.49	179.78	172.51	186.3	190.25	148.08	145.65	145.55	166.43	176.43	169.29
ENSMUSG00000020307	Cdc34	182.2	168.73	174.39	178.01	146.87	147.63	176.39	145.53	157.98	161.01	172.81	183.06	172.25	171.53	173.62	196.21	170.9	127.46
ENSMUSG00000026229	Psmd1	183.88	180.35	178.33	177.29	175.15	189.51	149.43	172	159.63	239.58	223.21	262.26	129.17	128.19	126.59	159.15	148.98	139.26
ENSMUSG00000034165	Ccnd3	187.17	192.11	194.81	177.1	164.05	165.65	168.82	161.02	168.5	258.89	236.38	210.73	108.27	102.88	107	115.85	131.44	108
ENSMUSG00000026922	Agpat2	181.74	186.52	186.31	177.02	166.1	146.55	164.99	144.89	153.56	226.57	212.15	208.85	87.77	88.75	93.74	124.69	121.36	97.59
ENSMUSG00000005846	Rsl1d1	176.75	179.29	178.61	176.74	186.18	189.95	160.25	156.43	168.48	210.88	188.85	179.93	136.19	133.38	133.62	161.47	157.31	166.31
ENSMUSG00000020857	Nme2	193.94	187.54	200.8	176.69	181.38	212.07	172.11	177.97	183.83	226.01	195.96	222.66	146.97	132.52	142.59	158.35	163.67	125.22
ENSMUSG00000022110	Sucla2	184.43	196.6	191.81	176.22	197	210.93	181.42	170.12	171.82	233.85	198	204.15	131.52	132.07	134.52	156.14	165.51	195.51
ENSMUSG00000078713	Tomm5	155.81	166.77	156.27	175.98	174.57	138.45	166.12	152.9	145.47	241.72	228.47	186.64	143.96	151.59	138.85	162.44	155.76	160.81
ENSMUSG00000062248	Cks2	187.63	202.31	174.04	175.37	174.2	155.91	170.04	163.91	157.36	243.04	270.67	252.57	83.54	81.85	73.45	154.21	137.25	151.41
ENSMUSG00000054405	Dnajc8	176.17	170.19	169.32	175.03	167.02	168.9	171.38	164.27	163.25	170.61	177.43	155.41	179.39	186	177.54	191.46	174.32	214.88
ENSMUSG00000060992	Copz1	182.56	185.53	186.73	175.01	189.35	183.38	181.58	194.01	191.84	210.95	192.34	219.15	176.73	170.61	171.37	172.2	179.21	191.65
ENSMUSG00000038690	Atp5j2	184.32	198.01	162.65	174.7	162.68	132.4	172.43	174.38	154.69	195.98	198	179.35	131.24	152.9	136.35	171.8	165.44	152.86
ENSMUSG00000028766	Alpl	158.09	157.76	159.04	174.56	179.38	168.48	175.21	178.39	177.84	183.39	176.28	191.66	95.18	93.84	95.8	124.01	131.22	97.72
ENSMUSG00000050732	Vamp8	167.06	156.29	161.27	173.75	174.7	155.31	164.35	174.32	158.78	188.07	197.44	178.66	160.02	164.29	160.68	166.55	174.31	186.9
ENSMUSG00000028024	Enpep	173.33	177.15	176.56	173.6	178.95	191.73	157.08	180.83	169.22	152.17	157.47	165.48	102.98	99.98	103.71	148.4	151.62	149.45
ENSMUSG00000030663	1110004F10Rik	183.72	173.18	173.99	173.57	175.94	192.09	174.21	174.04	174.92	187.67	189.54	200.7	146.62	148.61	141.48	159.65	154.36	178.52
ENSMUSG00000027673	Ndufb5	167.75	177.97	170.46	173.56	173.8	187.13	190.62	174.42	187.38	173.68	161.31	179.84	184.49	190.52	184.24	175.51	176.5	178.88
ENSMUSG00000037049	Smpd1	179.43	166.58	173.32	173.5	167.45	152.45	171.61	170.16	172.38	251.18	236.51	246.48	174.27	173.25	174.27	169.35	171.57	149.43
ENSMUSG00000040331	Nsmce4a	170.37	156.2	161.22	173.09	168.64	169.36	154.2	167.27	153.23	210.83	213.82	201.07	119.66	119.23	120.89	142.48	160.3	154.05
ENSMUSG00000026421	Csrp1	181.11	184.4	186.4	172.85	160.47	158.67	206.53	178.91	193.59	90.98	79.91	88.77	156.69	154.97	159.11	201.74	175.84	162.66
ENSMUSG00000044627	Swi5	201	195.27	190.53	172.57	191.12	127.42	143.99	208.99	173.29	192.36	222.96	223.56	162.96	172.51	164.37	116.41	136.66	117.88
ENSMUSG00000034192	Lsm3	158.52	189.6	171.13	172.25	175.4	161.3	162.9	168.87	152.1	212.17	207.29	184.39	114.05	124.67	115.36	143.6	152.53	161.13
ENSMUSG00000024181	Mrpl28	177.21	191.51	189.67	172.21	185.53	166.16	184.23	187.25	182.3	202.89	221.39	191.09	185.22	185.57	184.33	186.04	195.67	201.84
ENSMUSG00000038900	Rpl12	178.41	181.06	173.46	172.14	159.29	161.89	174.04	164.22	164.56	177.32	162.9	145.78	137.1	138.02	137.48	171.48	184.29	161.65
ENSMUSG00000027131	Emc4	164.75	174.7	165.56	171.79	164.39	164.48	156.79	167.43	160.67	166.4	160.45	165.85	158.35	159.79	158.17	148.76	159.89	150.18
ENSMUSG00000031403	Dkc1	150.36	150.37	151.37	171.14	148.78	160.05	157.22	152.71	158.03	112.95	97.9	111.6	100.5	98.62	100.58	123.8	127.88	136.07
ENSMUSG00000041084	Ostc	183.59	181.61	173.99	170.76	170.82	181.46	176.21	165.64	171.02	201.16	174.21	161.52	146.1	152.34	150.3	159.91	167.74	163.33
ENSMUSG00000068882	Ssb	176.57	172.93	162.04	170.37	181.3	188.45	162.94	177.17	170.47	123.38	127.24	124.7	110.94	116.2	109.7	187.39	165.59	160.15
ENSMUSG00000027170	Eif3m	175.15	160.6	176.69	170.33	175.82	186.61	185.14	187.61	183.09	209.99	194.03	198.57	161.03	163.78	156.36	178.41	180.84	163.74
ENSMUSG00000024640	Psat1	148.87	164.56	161.52	170.2	182.37	186.8	185	200.01	194.71	94.83	94.72	83	370.34	368.67	366.66	317.17	331.64	329.18
ENSMUSG00000004849	Ap1s1	183.36	175.65	177.21	169.86	170.63	152.55	184.63	163.93	175.18	180.37	182.8	178.63	191	195.33	196.6	180.45	169.69	152.73
ENSMUSG00000027984	Hadh	162.54	156.93	159.36	169.6	160.75	160.98	171.6	152.69	160.32	161.38	173.17	170.02	144.88	147.24	148.76	168.34	150.06	144.4
ENSMUSG00000033307	Mif	164.41	173.33	169.92	169.54	154.66	151.78	177.58	162.76	161.96	183.34	163.43	151.95	199.3	205.32	187.59	191.49	192.7	176.07
ENSMUSG00000049422	Chchd10	151.92	160.05	153.6	169.39	155.49	101.04	173.04	148.18	160.83	135.74	153.08	139.42	203.02	208.1	213.39	202.98	198.06	187.93
ENSMUSG00000018848	Rars	160.11	171.03	164.74	169.11	198.29	188	180.6	191.92	194.06	134.36	125.59	128.62	211.89	210.16	213.34	208.43	228.55	245.36
ENSMUSG00000020571	Pdia6	162.22	168.7	170.13	169.06	162.68	168.95	169.68	177.17	171.04	215.23	219.07	194.05	234.34	235.31	236.28	198.16	201.11	215.4
ENSMUSG00000040405	Havcr1	157.03	160.71	153.86	169.03	179.14	168.81	182.28	177.56	183.64	162.99	173.34	187.06	207.87	210.61	211.18	202.41	221.52	257.26
ENSMUSG00000032218	Ccnb2	174.49	176.33	170.2	168.8	166.79	179.48	157.25	151.69	156.59	160.85	165.52	160.26	99.68	98.24	94.85	141.96	131.44	135.95
ENSMUSG00000062683	Atp5g2	168.19	173.56	176.71	168.51	159.88	147.66	179.09	172.35	183.15	164.91	143.95	145.65	144	149.09	150.97	177.27	179.96	126.91
ENSMUSG00000020407	Upp1	168.92	157.34	169.64	168.24	170.23	203	132.15	136.03	143.8	245.58	211.54	188.67	66.22	67.47	67.24	84.49	102.03	93.35
ENSMUSG00000002728	Naa20	161.95	167.3	164.36	167.88	172.53	167.13	169.92	179.77	162.79	169.68	160	166.6	180.39	177.75	183.36	182.57	170.1	202.78
ENSMUSG00000026355	Mcm6	170.31	158.18	167.95	166.35	169.69	194.05	168	178.33	171.01	181.92	151.81	156.23	147.35	148.13	149.43	155.36	159.12	174.43
ENSMUSG00000031490	Eif4ebp1	164.29	158.69	162.89	166.21	161.49	137.06	171.04	163.76	162.07	140.54	123.4	104.47	229.64	226.39	226.84	218.31	220.64	222.75
ENSMUSG00000021116	Eif2s1	168.25	168.66	163.63	166.2	178.69	171.06	162.58	162.65	160.54	197.81	187.94	184.79	136.1	139.04	135.23	143.41	151.85	155.52
ENSMUSG00000026926	Pmpca	180.79	166.55	174.58	166.02	171.55	189.68	170.54	175.09	180.5	154.94	143.22	141.05	176.31	178.64	179.22	165.1	162.4	176.94
ENSMUSG00000009549	Srp14	164.43	178.23	169.96	165.62	171.18	162.87	156.53	161.87	153.49	244.81	221.07	214.5	130.67	134.87	130.16	141.82	134.59	140.64
ENSMUSG00000020900	Myh10	161.88	163.69	167.11	165.54	155.72	152.2	141.23	147.65	148.19	127.44	154.32	157.86	69.63	68.05	70.2	96.81	89.84	85.61
ENSMUSG00000013593	Ndufs2	165.9	162.45	166.82	165.49	168.18	189.64	162.1	159.7	170.92	180.4	187.7	182.27	148.74	142.9	143.63	153.67	157.54	149.67
ENSMUSG00000015092	Edf1	173.75	173.91	165.38	165.47	150.37	143.31	168.12	160.15	161.31	184.97	196.04	179.04	129.85	130.84	133.16	147.87	160.46	136.58
ENSMUSG00000023832	Acat2	153.25	157.27	162.18	165.14	172.71	175.31	161.34	168.92	168.32	147.13	156.45	144.26	214.67	213.03	215.13	158.07	179.63	197.23
ENSMUSG00000037916	Ndufv1	158.14	154.95	158	164.79	170.35	149.53	161.78	169.82	170.06	169.37	168.76	151.46	189.68	187.23	192.9	166.64	163.68	165.11
ENSMUSG00000021595	Nsun2	151.27	151.31	157.39	164.72	164.22	175.71	163.56	165.7	165.06	153.08	167.28	167.25	182.18	180.44	182.54	165.34	173.78	174.35
ENSMUSG00000019942	Cdk1	172.28	182.05	180.3	164.53	155.94	173.02	155.2	155.29	160.15	200.11	174.2	158.99	104.88	104.98	102.11	127.31	130.39	128.42
ENSMUSG00000024870	Rab1b	157.42	156.29	167.07	164.44	160.41	141.87	155.68	158.76	163.15	197.49	208.69	199.39	178.15	176.94	182.39	142.04	140.85	147.9
ENSMUSG00000026260	Ndufa10	157.73	158.07	152.35	164.28	161.24	165.19	160.73	157.62	160.09	133.48	139.13	150.51	165.77	163.15	159.65	167.12	154.3	153.5
ENSMUSG00000025130	P4hb	143.87	136.78	143.64	163.86	150.71	163.51	164.26	153.97	162.22	193.35	169.01	169.37	221.4	223.73	227.84	189.75	189.65	162.44
ENSMUSG00000047459	Dynlrb1	166.13	174.33	159.18	163.62	146.79	158.3	154.2	151.94	142.7	169.99	155.96	160.36	135.39	139.11	134.93	159.23	163.57	164.93
ENSMUSG00000019818	Cd164	169.35	160.98	161.23	163.54	160.65	180.1	159.07	152.9	162.88	164.46	174.4	168.18	137.67	143.02	135.12	146.79	138.68	144.06
ENSMUSG00000027227	Sord	166.94	163.72	171.23	163.32	154.35	155.6	149.2	153.98	151.74	290.47	283.92	269.77	43.08	45.38	43.75	75.86	89.46	82.37
ENSMUSG00000024067	Dpy30	159.9	164.08	171.41	163.15	151.7	160.03	158.43	144.41	156.17	221.54	198.41	183.94	98.5	92.63	94.95	113.44	120.04	114.31
ENSMUSG00000022111	Uchl3	167	160.88	156.85	163.06	163.13	164.52	157.31	144.09	147.82	165.14	145.39	139.18	140.99	144.16	134.33	152.56	155.14	163.36
ENSMUSG00000023906	Cldn6	188.76	188	189.06	162.99	175.11	173.41	159.24	166	159.7	237.64	256.47	276.9	113.14	114.63	117.39	113.61	110.22	128.98
ENSMUSG00000029472	Anapc5	182.72	173.29	181.27	162.95	159.32	175.35	161.45	160.28	164.49	203.12	181.71	166.56	184.21	154.64	159.97	152.23	146.4	168.09
ENSMUSG00000046330	Rpl37a	163.03	166.47	139.76	162.67	151.03	119.36	164.99	151.21	139.93	205.16	183.28	172.44	139.14	155.23	138.81	171.36	170.97	148.28
ENSMUSG00000030560	Ctsc	141.02	140.8	138.86	162.23	178.74	179.15	187.36	194.11	192.38	159.21	143.09	142.73	550.3	550.24	552.21	327.09	333.18	369.43
ENSMUSG00000020514	Mrpl22	199.15	184.35	174.35	162.13	173.19	176.12	166.15	161.99	162.06	219.92	208.2	184.51	119.97	117.19	112.01	145.62	137.08	162.13
ENSMUSG00000030512	Snrpa1	166.02	170.14	175.41	161.99	156.71	169.86	139.47	127.97	135.97	185.82	205.27	216.84	94.28	96.4	96.53	115.91	118.67	126.98
ENSMUSG00000018287	Spag7	160.46	163.36	159.01	161.97	183.85	153.06	162.27	163.23	157.85	156.06	160.82	148.4	185.48	195.5	188	159.12	169.51	176.5
ENSMUSG00000027247	Arhgap1	161.24	175.35	175.66	161.89	165.17	177.11	163.9	160.63	163.34	128.76	128.71	122.55	136.1	134.46	137.97	153.73	146.92	156.76
ENSMUSG00000031848	Lsm4	182.83	185.83	185.77	161.71	183.98	152.54	155.64	170.4	163.8	193.35	189.17	181.29	142.73	144.71	146.79	142.07	161.71	143.62
ENSMUSG00000036880	Acaa2	191.88	185.92	198.67	161.66	171.1	183.5	181.32	185.56	185.59	200.49	179.64	187.54	102.39	101.03	106.69	140.72	129.13	131.83
ENSMUSG00000014294	Ndufa2	147.97	169.95	144.44	161.49	149.26	142.87	161.33	158.44	153.01	164.54	167.35	160.54	174.21	179.27	167.36	172.77	178.05	182.82
ENSMUSG00000031231	Cox7b	150.94	151.53	139	161.41	155.15	132.84	168.04	177.89	158.65	139.03	140.14	135.29	178.4	195.08	170.41	205.54	206.63	193.19
ENSMUSG00000117310	Ptp4a1	197.95	235.04	167.75	161.07	164.51	178.13	155.68	163.36	156.05	247.15	174.51	198.09	137.93	142.23	136.4	163.18	146.02	154.22
ENSMUSG00000026473	Glul	184.3	186.68	189.49	160.91	175.7	166.17	156.84	168.24	161.74	152.02	132.79	139.51	147.38	140.24	145.12	138.09	132.63	163.89
ENSMUSG00000002524	Puf60	155.99	158.33	156.85	160.42	140.45	155.67	173.98	164.05	171.56	173.97	194.24	203.25	169.88	169.61	171.38	158.71	160.62	152.53
ENSMUSG00000016308	Ube2a	148.37	152.56	137.17	160.38	153.47	119.54	151.84	135.1	131.73	172.92	170.02	202.97	102.84	110.07	96.47	139.34	136.11	118.66
ENSMUSG00000027679	Dnajc19	166.21	153.61	147.73	159.52	144.39	122.88	154.5	144.18	131.44	146.59	148.26	140.42	123.98	128.11	119.83	136.48	138.13	141.23
ENSMUSG00000035227	Spcs2	151.55	143.73	145.29	159.11	148.05	149.62	161.75	170.15	158.86	184.81	193.09	190.23	190.69	193.4	190.84	178.25	178.39	212.4
ENSMUSG00000027620	Rbm39	134.02	157.14	144.78	159.03	179.32	161.79	147.09	160.89	159.56	116.05	128.46	123.55	139.88	137.8	136.24	160.77	163.86	174.61
ENSMUSG00000030536	Iqgap1	157.9	157.42	156.85	158.73	163.02	156.85	174.51	170.6	173.28	110.11	120.79	123.27	168.48	165.81	168.95	160.34	167.02	144.41
ENSMUSG00000005161	Prdx2	146.64	153.76	146.24	158.71	159.82	152.85	132.27	151.8	140.24	154.5	170.8	170.49	111.27	113.66	113.45	131.31	136.96	130.21
ENSMUSG00000031903	Pla2g15	168.45	157.13	165.09	158.63	171.12	166.25	194.74	186.71	194.77	110.49	115.7	118.72	270.09	264.04	267.25	229.05	210.7	201.39
ENSMUSG00000024571	Gm16286	161.36	164.84	158.76	158.28	154.98	145.38	166.38	161.76	162.93	159.87	155.68	131.85	163.25	166.08	164.19	156.6	155.98	153.16
ENSMUSG00000031146	Plp2	140.91	136.29	146.61	158.26	137.07	157.51	157.72	143.22	155.09	135.98	127.38	137.22	200.58	200.72	203.02	175.03	160.54	141.02
ENSMUSG00000032397	Tipin	170.59	153.62	164.72	158.19	173.43	157.41	149.72	160.55	156.54	171.3	166.96	174.8	134.19	136.21	135.25	161.04	151.96	176.28
ENSMUSG00000004393	Ddx56	154.1	154.07	164.8	158.14	157.17	167.17	147.05	165.89	158.3	144.56	148	143.95	146.59	143.28	151.18	128.13	144.75	166.58
ENSMUSG00000030983	Bccip	140.11	157.58	153.17	157.98	156.25	179.49	147.15	150.61	149.13	168.51	176.32	157.63	157.49	158.15	161.67	149.66	160.81	181.85
ENSMUSG00000040048	Ndufb10	160.28	159.85	156.71	157.88	152.62	141.77	150.59	154.09	140.14	199.56	191.57	182.56	107.22	109.15	107.76	124.12	137.51	143.28
ENSMUSG00000052833	Sae1	144.03	144.03	144.59	157.85	157.03	181.24	162.4	160.04	163.62	187.47	173.5	173.69	182.52	177.66	181.66	177.55	167.09	180.17
ENSMUSG00000031089	Slc6a14	145.47	142.65	144.82	157.76	180.26	183.86	191.57	201.81	199.07	76.81	72.68	77.92	406.28	409.51	406	259.36	253.94	280.92
ENSMUSG00000007034	Slc44a4	151.07	145.48	150.83	157.65	155.94	155.25	182.24	187.72	188.82	78.12	79.39	84.34	241.04	237.48	242.53	220.8	202.22	179.38
ENSMUSG00000030672	Mylpf	154.71	155.49	157.46	156.99	162.36	154.49	135.63	130.21	130.57	218.62	206.1	170.07	72.82	73.46	73.25	95.5	104.16	107.88
ENSMUSG00000023932	Cdc5l	165.14	172.63	170.01	156.82	171.77	176.83	136.13	156.78	150.83	157.65	154.2	155.87	96.73	95.46	93.97	128.74	128.7	150.62
ENSMUSG00000028792	Ak2	165.9	172.79	172.86	156.78	159.55	146.84	155.21	175.19	169.19	181.03	198.43	174.66	151.64	147.35	148.83	135.33	140.92	145.95
ENSMUSG00000091537	Tma7	162.87	155.05	151.59	156.58	154.73	127.77	157.44	145.72	144.72	186.65	181.37	162.03	124.89	138.68	119.85	149.92	151.73	153.61
ENSMUSG00000030842	Lamtor1	171.77	158.89	163.83	156.58	162.06	147.36	160.1	151.12	163.96	166.06	160.31	162.78	136.54	142.63	138.5	156.3	151.85	137.04
ENSMUSG00000003814	Calr	155.69	162.9	159.93	156.39	153.86	161.6	163.68	158.25	157.34	183.69	191.32	190.54	236.42	234.11	237.98	190.55	192.68	180.7
ENSMUSG00000054753	AU018091	166.63	175.94	175.09	156.13	156.74	182.28	205.65	190.04	192.5	126.36	153.34	182.05	276.25	279.68	278.28	261.52	263.47	264.76
ENSMUSG00000040354	Mars1	150.05	147.72	153.06	155.63	154.23	169.4	160.08	163.48	169.93	134.97	135.2	142.25	177.17	174.61	182.39	166.53	162.73	162.81
ENSMUSG00000028063	Lmna	161.33	158.62	165.86	155.62	140.9	137.15	149.18	133.38	142.92	132.55	154.19	151.64	169.02	162.71	171.16	147.1	143.77	131.66
ENSMUSG00000035297	Cops4	167.51	161.31	165.42	155.45	167.07	168.37	142.01	151.83	150.19	200.49	177.77	177.79	112.28	110.45	105.82	117.75	123.77	135.3
ENSMUSG00000031948	Kars	172.53	176.31	176.37	155.15	180.94	195.76	165.98	201.82	184.33	173.84	184.51	170.93	179.64	179.92	181.44	165.54	180.82	201.22
ENSMUSG00000005510	Ndufs3	158.51	155.01	157.97	155.14	154.11	157.59	165.73	151.04	151.74	171.07	163.58	180.35	126.66	124.68	126.62	143.42	161.53	153.42
ENSMUSG00000021832	Psmc6	142.64	149.25	141.64	154.94	153.46	157.39	142.01	143.62	136.58	181.49	175.45	174.07	132.82	134.01	134.17	156.91	150.94	158.96
ENSMUSG00000061479	Snrpa	162.31	155.07	161.55	154.9	155.34	142.91	152.11	155.36	151.08	151.71	154.61	172.33	129.46	120.84	129.41	125.72	137.27	129.95
ENSMUSG00000033918	Parl	158.16	160.25	160.15	154.53	172.88	174.27	150.94	156	154.97	149.59	154.74	136.87	122.95	127.12	129.17	134.79	151.92	168.14
ENSMUSG00000021917	Spcs1	155.72	157.44	150.77	154.18	156.39	166.51	158.94	138.15	147.11	192.36	180.1	189.07	124.08	123.3	119.63	122.86	124.8	129.51
ENSMUSG00000026615	Eprs	143.66	152.89	148.21	154.03	171.25	187.7	154.91	185.5	168.24	119.63	114.85	117.1	178.45	176.51	176.45	171	198.05	218.17
ENSMUSG00000031197	Vbp1	140.96	143.04	133.69	153.63	159.27	153.75	141.38	136.06	141.21	146.1	153.89	138.95	88.33	93.42	88.95	125.92	115.87	120.06
ENSMUSG00000060803	Gstp1	167.79	168.35	167.67	153.58	157.7	145.04	153.98	129.66	143.96	220.59	200.19	177.77	106.55	106.97	103.74	118.38	123.54	109.53
ENSMUSG00000031068	Glrx3	149.35	159.8	155.84	153.43	164.13	165.44	137.47	134.51	134.95	221.75	218.31	210.6	113.82	114.89	117.68	123.05	135.88	136.47
ENSMUSG00000029038	Ssu72	151.61	140.37	140.35	153.43	153.83	150.58	155.9	138.73	155.53	130.8	147.03	152.63	153.7	153.63	150.95	151.01	145.52	135.45
ENSMUSG00000031299	Pdha1	160.27	150.89	153.59	153.41	163.63	170.26	166.81	162.07	167.54	184.4	179.94	172.33	131.17	132.8	129.77	136.78	143.73	136.38
ENSMUSG00000063882	Uqcrh	144.69	155.2	147.78	153.15	151.22	129.69	141.91	141.01	139.47	191.33	192.92	191.09	131.37	143.01	132.76	153.5	151.48	139.39
ENSMUSG00000031078	Cttn	158.93	161.49	163.07	153.07	158.76	170.84	151.6	151.5	156.56	163.59	177.06	176.49	159.12	159.13	163.48	140.66	135.28	150.22
ENSMUSG00000014226	Cacybp	151.17	154.09	153.03	152.9	154.82	165.45	140.49	132.54	135.63	172.68	164.25	154.47	117.41	120.5	115.21	140.63	126.26	136.48
ENSMUSG00000020526	Znhit3	138.84	150.72	140.89	152.58	139.38	156.56	145.12	139.14	146.76	200.3	191.77	199.1	155.84	154.71	148.53	143.46	158.24	167.68
ENSMUSG00000003438	Timm50	138.97	146.73	146.69	152.57	156.21	149.19	155.95	158.07	160.27	167.35	167.95	148.01	173.2	167.08	171.11	158.41	161.91	182.99
ENSMUSG00000037058	Paip2	156.95	149.96	153.07	152.53	149.83	160.19	159.15	154.74	158	184.15	182.02	191.1	166.7	159.56	155.05	147.56	136.41	154.4
ENSMUSG00000061032	Rrp1	133.23	150.7	149.88	152.46	143.53	155.21	135.14	142.61	140.86	143.96	118.98	137.95	119.75	116.27	121.02	114.5	123.33	117.37
ENSMUSG00000025839	Pramel7	159.14	188	173.71	152.03	211.79	207.85	167.78	194.45	176.14	131.26	148.89	149.5	124.88	119.23	122.16	174.9	210.43	203.37
ENSMUSG00000071655	Ubxn1	168.64	176.23	172.83	151.63	154.09	141.73	161.06	140.01	147.77	168.6	173	161.3	136.9	135.1	137.75	141.97	148.31	145.32
ENSMUSG00000016427	Ndufa1	132.88	137.1	125.82	151.63	150.14	108.58	164.89	147.79	137.85	112.14	115.59	131.61	174.05	189.56	172.41	177.32	171.24	184.8
ENSMUSG00000003235	Eif2b5	158.47	164.97	169.83	151.02	169.44	176.27	153.63	155.79	156.48	162.67	152.45	152.94	139.35	136.41	140.45	121.04	150.36	147.82
ENSMUSG00000019139	Isyna1	164.55	159.33	165.49	150.69	133.01	134.19	102.6	106.47	107.03	314.52	308.74	298.16	20.59	22.65	21.24	47.65	49.26	53.19
ENSMUSG00000028367	Txn1	162.91	155.64	145.77	150.68	151.36	129.81	141	143.61	134.71	166.52	160.05	149.89	117.47	129.51	112.31	142.79	147.99	136.19
ENSMUSG00000030432	Rpl28	158.73	156.35	157.29	150.63	142.41	147.97	162.43	147.2	163.99	155.01	162.35	143.2	134.79	129.95	129.36	146.12	149.31	146.02
ENSMUSG00000002957	Ap2a2	166.35	163.65	167.05	150.5	161.56	167.21	160.59	182.67	171.95	145.34	160.85	152.22	139.31	138.68	142.46	140.75	154.17	137.79
ENSMUSG00000031781	Ciapin1	157.65	166.59	162.99	150.47	156.87	166.1	153.8	151.2	153.1	219.4	219.64	202.74	165.74	159.89	167.8	131.81	143.38	156.94
ENSMUSG00000039640	Mrpl12	157	154.47	155.86	150	141.64	147.12	145.53	141.38	146.03	208.37	203.87	179.52	108.73	107.23	110.85	121.34	130.09	115.03
ENSMUSG00000042712	Tceal9	171.58	145.47	157.96	150	153.49	144.4	190.84	174.36	183.85	40.41	50.4	47.17	265.24	272.93	258.44	283.08	264.59	274.52
ENSMUSG00000041959	S100a10	149.77	145.58	133.44	149.87	155.17	144.77	167.81	154.35	158.83	130.33	131.15	118.3	207.2	217.18	210.33	195.38	195.49	175.32
ENSMUSG00000116048	Septin2	156.37	181.06	169.15	149.5	206.61	202.4	165.37	220.13	188.74	135.7	139.14	120.2	164.5	170.16	163.92	158.62	204.04	259.81
ENSMUSG00000014504	Srp19	145.25	141.3	143.63	149.29	149.25	153.51	145.04	138.17	140.8	157.95	169.71	157.32	122.56	122.31	120.78	150.54	151.12	142.43
ENSMUSG00000078941	Ak6	156.88	161.03	154.16	149.25	161.79	163.22	160.51	150.64	148.69	183.58	175.39	180.63	130.61	141.68	130.87	153	147.24	153.87
ENSMUSG00000061082	Plac1	118.94	127.59	124.47	149.25	157	160.17	163.21	177.98	169.13	40.35	46.16	44.51	330.1	329.72	321.02	234.58	263.64	287.91
ENSMUSG00000030619	Eed	141.94	149.55	144.99	148.93	152.84	154.13	146.94	155.27	148.76	174.08	164.24	145.5	118.17	123.85	117.29	138.15	136.21	140.16
ENSMUSG00000109865	Hspa14	146.43	148.23	150.9	148.82	162.21	181.27	138.05	137.89	140.65	133.83	150	131.51	126.76	128.66	128.18	130.17	136.48	154.84
ENSMUSG00000021591	Glrx	160.54	165.59	166.91	148.52	156.79	162.96	129.18	134.99	127.7	256.91	231.93	231.08	60.61	59.33	62.99	106.29	103.96	119.47
ENSMUSG00000049091	Sephs2	165.79	169.64	164.58	148.24	153.48	137.83	164.23	159.23	163.21	113.83	119.66	115.59	180.6	179.83	182.77	161.36	159.43	169.53
ENSMUSG00000020440	Arf5	159.14	154.32	161.8	148.07	127.63	96.44	143.78	130.68	127.21	136.42	150.14	156.75	141.89	150.44	145.34	134.14	114.13	120.66
ENSMUSG00000000078	Klf6	135.7	131.54	129.51	147.96	129.86	145.4	131.03	132.78	135.67	86.21	95.59	97.64	181.31	185.02	188.99	139.72	140.57	154.1
ENSMUSG00000031622	Sin3b	159.49	146.54	149.09	147.87	145.85	156.71	152.05	140.07	145.15	139.25	146.75	150.68	146.89	146.64	146.93	174.91	174.91	142.85
ENSMUSG00000036299	BC031181	141.67	143.85	138.3	147.41	136.34	138.65	131.98	138.31	139.79	150.16	136.28	153.9	125.26	134.05	125.8	122.51	132.91	135.32
ENSMUSG00000025190	Got1	159.6	150.6	156.84	147.17	147.65	156.88	150.78	146.19	150.2	173.99	176.68	160.2	102.29	100.06	103.48	120.08	125.22	117.78
ENSMUSG00000059447	Hadhb	144.07	147.68	144.28	147	143.26	162.81	133.55	137.63	136.03	165.77	157.34	148.91	132.13	140.03	136.96	142.19	130.61	139.32
ENSMUSG00000029993	Nfu1	144.57	150.3	144.13	146.93	140.23	148.16	146.02	141.11	145.11	155.15	145.64	128.05	122.82	116.92	119.15	124.01	131.6	137.66
ENSMUSG00000059005	Hnrnpa3	147.18	137.33	136.63	146.88	120.62	93.29	127.88	134.44	130.34	104.99	119.48	133.69	122.03	123.47	121.52	133.29	98.21	94.48
ENSMUSG00000020149	Rab1a	145.24	160.5	144.74	146.7	160.81	158.86	156.11	169.92	157.7	171.12	157.53	159.74	155.05	166.23	156.33	162.1	170	176.73
ENSMUSG00000087260	Lamtor5	133.24	124.53	127.12	146.61	125.6	139.46	125.39	124.2	123.45	184.78	191.05	184.61	101.31	103.09	101.74	117.17	124.04	117.13
ENSMUSG00000017861	Mybl2	164.65	151.61	164.12	146.52	140.23	141.13	142.06	127.86	139.85	158.29	158.2	160.49	102.23	104.23	106.48	120.26	113.07	93.39
ENSMUSG00000034994	Eef2	153.57	152.48	154.67	145.93	148.28	162.32	154.21	166.2	165.69	152.11	153.62	158.67	197.66	193.43	202.94	168.76	166.06	148.06
ENSMUSG00000033940	Brk1	142.6	150.21	144.85	145.92	129.48	121.82	136.63	131.92	137.7	161.07	145.5	149.91	93.69	96.93	99.18	145.32	134.41	106.58
ENSMUSG00000025785	Exosc7	127.77	133.16	132.93	145.86	136.85	139.07	131.95	144.55	132.01	165.01	140.32	145.36	146.84	145.12	143.97	133.05	146.54	156.91
ENSMUSG00000020089	Ppa1	140.39	149.85	150.99	145.76	148.74	162.64	134.07	142.6	139.7	147.2	145.75	142.09	107.12	108.01	108.29	124.2	129.03	124.77
ENSMUSG00000079641	Rpl39	147.81	132.64	119.85	145.38	123.13	104.13	145.07	136.07	126.87	162.81	143.4	142.46	100.86	112.69	103.49	157.57	146.22	126.44
ENSMUSG00000022450	Ndufa6	134.61	131.87	123.24	145.12	131.62	115.25	142.13	125.27	128.45	167.87	159.07	155.71	109.74	117.37	107.57	133.43	119.06	129.92
ENSMUSG00000016252	Atp5e	149.6	150.07	133.94	145.08	140.23	122.74	132.4	137.05	130.56	107	150.8	157.73	116.4	128.88	113.86	140.94	157.4	132.54
ENSMUSG00000058407	Txndc9	136.05	136.23	134.29	144.42	149.84	162.91	151.46	149.49	144.21	149	142.84	127.87	143.22	142.65	142.87	150.36	142.8	163.1
ENSMUSG00000063888	Rpl7l1	140.18	156.6	156.25	144.27	149.6	128.53	153.51	157.9	153.34	145.42	140.32	130.26	125.52	133.7	126.47	123.27	137.84	145.65
ENSMUSG00000022241	Tars	138.7	136.21	140.84	144.01	153.48	156.89	148.7	146.78	149.71	127.02	125.54	105.56	174.14	170.08	173.9	160.43	177.3	185.32
ENSMUSG00000030417	Pdcd5	131.51	150.21	132.64	143.94	141.56	128.25	133.14	131.83	123.36	138.2	141.39	138.45	102.52	101.1	93.59	132.86	135.49	136.11
ENSMUSG00000001847	Rac1	135.01	138.43	131.78	143.56	149.26	142.43	130.64	127.08	130.87	126.8	121.76	138.48	136.79	144.81	141.21	139.2	147.24	126.26
ENSMUSG00000022674	Ube2v2	164.61	140.57	146.88	143.31	160.61	150.53	141.3	147.46	138.05	190.37	163.3	152.91	120.42	129.67	111.95	144.36	126.68	175.3
ENSMUSG00000005779	Psmb4	163.12	159.5	156.82	142.92	164.51	158.85	148.85	166.67	159.01	185.08	172.25	173.84	118.93	117.19	119.32	130.43	161.56	152.78
ENSMUSG00000031311	Nono	146.59	144.75	151.95	142.9	150.07	157.03	148.84	150.3	149.26	154.7	161.12	144.8	145.35	148.06	146.87	150.08	169.32	160.23
ENSMUSG00000027642	Rpn2	148.15	147.56	151.9	142.81	141.73	153.65	139.19	137.76	141.37	150.57	155.01	160.04	140.64	143.3	143.42	126.32	135.54	132.59
ENSMUSG00000059208	Hnrnpm	149.81	142.37	149.51	142.67	136.1	137.91	125.19	136.83	133.39	152.82	161.17	151.26	78.59	76.86	81.38	105.86	119.64	123.68
ENSMUSG00000028062	Lamtor2	139.57	145.29	133.35	142.3	134.62	104.97	141.2	137.54	137.09	119.76	112.24	112.12	148.11	151.73	149.61	151.63	164.47	174.42
ENSMUSG00000034681	Rnps1	149.41	151.85	150.43	142.17	159.09	168.07	143.39	152.5	148.9	149.35	160.6	173.34	149.71	146.2	149.52	139.58	143.65	151.12
ENSMUSG00000006273	Atp6v1b2	133.47	135.88	134.75	142.07	152.74	174.88	161.75	157.98	157.38	140.5	153.63	128.34	197	198.45	193.72	144.27	155.86	179.72
ENSMUSG00000031007	Atp6ap2	143.32	142.53	137.59	141.93	143.75	154.13	134.69	138.78	140.04	133.67	146.78	158.55	83.91	83.24	79.56	123.21	115.01	111.2
ENSMUSG00000040731	Eif4h	143.2	138.4	145.77	141.92	131.93	119.04	136.46	136.64	139.15	185.64	171.63	169.02	128.6	123.46	127.69	117.67	116.99	115.71
ENSMUSG00000020321	Mdh1	134.4	132.63	133.23	141.77	135.47	133.73	158.28	170.26	150.58	122.86	106.03	112.48	120.47	126.3	128.47	159.47	148.31	136.48
ENSMUSG00000019428	Fkbp8	151.76	147.54	150.96	141.76	122.69	114.54	135.5	145.45	137.79	158.66	141.57	146.7	105.75	97.69	106.02	104.73	102.01	101.3
ENSMUSG00000035960	Apex1	137.61	150.5	146.56	141.66	143.47	150.88	141.86	147.35	143.92	200.32	172.94	164.84	132.07	138.32	136.46	124.58	135.85	123.5
ENSMUSG00000034391	Fbxo15	139.79	147.29	144.8	141.56	138.92	141.18	126.8	135.56	136.53	131.21	140.14	132.59	111.18	114	113.29	120.57	139.34	129.64
ENSMUSG00000023150	Ivns1abp	145.14	151	151.56	141.53	142.39	163.63	145.22	154.07	149.41	107.79	107.08	108.44	150.99	153.29	152	145.66	153.05	153.99
ENSMUSG00000033475	Tomm6	156.88	150.82	146.87	141.45	120.7	111.79	155.6	142.91	137.44	136.83	161.33	160.25	145.53	152.27	137.69	150.36	145.48	150.53
ENSMUSG00000026003	Acadl	138.33	149.93	139.09	141.04	139.1	137.32	135.24	133.29	135.98	199.22	184.84	206.16	80.49	77.13	77.25	105.15	105.45	80.72
ENSMUSG00000018648	Dusp14	137.42	148.36	143.63	140.95	138.17	133.93	134.03	128.26	134.12	151.72	168.94	183.96	86.68	85.27	87.65	122.21	114.19	99.84
ENSMUSG00000000171	Sdhd	144.11	134.13	138.1	140.88	147.82	149.16	149.31	137.51	139.63	174.83	154.5	160.42	109.57	111.94	116.8	128.11	132.58	126.79
ENSMUSG00000043411	Usp48	154.68	145.69	154.78	140.58	142.02	160.71	147.52	124.87	141.79	133.16	141.61	137.99	108.66	106.73	107.77	139.63	121.97	129.22
ENSMUSG00000113949	Scamp4	140.48	120.38	131.48	140.51	137.86	124.98	128.35	121.13	132.83	118.49	159.81	153.16	181.87	178.01	182.94	134.29	144.35	147.98
ENSMUSG00000055850	Rnf181	135.89	139.23	137.54	140.5	130.23	141.76	141.92	147.03	139.98	163.64	144.98	137.78	154.66	157.9	156.14	164.05	156.03	157.65
ENSMUSG00000048120	Entpd1	118.11	108.02	113.64	140.49	145.39	154.02	174.55	168.06	170.58	70.79	83	92.87	403.46	396.95	403.88	259.52	285.29	265.37
ENSMUSG00000022204	Ngdn	141.57	145.51	144.35	140.31	142.68	144.43	126.59	142.27	135.8	193.27	175.04	148.94	114.05	114.79	113.24	121.16	134.01	129.81
ENSMUSG00000004951	Hspb1	131.62	132.99	134.02	140.14	143.34	125.32	159.62	149.18	148.04	71.02	99.9	90.5	235.45	229.54	238.26	228.91	228.4	191.65
ENSMUSG00000031696	Vps35	135.65	137.33	136.15	140.11	146.34	167.91	154.89	154.97	153.83	152.58	137.93	142.78	152.01	150.1	151.08	151.48	157.58	163.98
ENSMUSG00000027478	Dnmt3b	137.21	125.08	134.25	140.05	122.41	119.57	129.37	127.02	130.42	86.88	79.02	96.6	87.48	88.06	90.15	105.51	101.74	81.13
ENSMUSG00000023089	Ndufa5	159.02	146.73	132.17	139.86	129.84	129.34	143.65	125.01	128.62	153.83	147.12	138.28	100.39	117.37	110.26	142.03	134.54	141.51
ENSMUSG00000039183	Nubp2	149.38	155.53	155.75	139.59	142.46	135.79	134.14	141.84	134.76	169.58	184.27	177.53	116	114.44	111.02	102.86	120.93	129.66
ENSMUSG00000021577	Sdha	142.46	139.3	142.49	139.52	138.26	140.67	139.48	142.32	145.5	139.03	132.65	133.67	156.72	156.45	155.39	127.81	128.91	123.97
ENSMUSG00000055817	Mta3	147.38	155.07	155.32	139.5	127.96	134.22	142.84	138.94	138.76	122.53	128.62	130.99	130.14	130.29	133.31	137.94	125.94	129.78
ENSMUSG00000074227	Spint2	139.97	127.71	135.87	139.14	126.69	119.04	138.69	128.07	135.65	102.64	113.52	112.31	163.79	157.86	164.35	160.05	151.68	134.42
ENSMUSG00000028776	Tinagl1	107.83	107	111.89	139.02	148.98	159.8	192.73	193.68	195.08	72.05	69.66	72.95	655.04	628.22	654.48	348.21	380.65	335.72
ENSMUSG00000022884	Eif4a2	158.06	165.31	162.51	138.76	149.72	172.84	156.32	157.41	155.78	121.3	109.92	95.81	125.51	123.48	124.72	134.32	138.34	140.48
ENSMUSG00000002477	Snrpd1	140.09	132.03	125.44	138.59	135.25	127.94	129.22	123.11	113.41	159.39	153.66	145.47	91.14	98.57	88.62	121.79	113.5	96.53
ENSMUSG00000022174	Dad1	136.07	144.33	138.92	138.56	147.69	152.42	144.5	143.1	152.27	180.08	167.4	192.65	165.56	160.56	165.07	170.44	178.67	171.69
ENSMUSG00000062580	Timm17a	137.42	136.32	129.25	138.32	137.15	113.66	134.2	130.56	114.2	164.74	165.61	152.88	116.76	136.26	117.19	127.78	129.87	143.95
ENSMUSG00000030079	Ruvbl1	132.59	136.47	135.63	138.31	148.34	157.47	125.23	134.24	133.71	155.22	162.75	157	131.64	131.14	136	134.25	144.35	145.47
ENSMUSG00000017221	Psmd3	135.97	127.89	134.87	138.28	126.67	121.08	109.38	117.63	116.18	159.05	157.44	163.87	95.01	91.4	94.16	108.24	114.94	94.96
ENSMUSG00000020444	Guk1	146.45	148.02	143.99	137.25	137.88	138.32	128.76	128.83	126.26	141.41	125.65	128.41	113	117.61	116.87	109.78	110.64	112.32
ENSMUSG00000005410	Mcm5	134.5	127.99	135.26	137.24	143.76	130.41	129.11	114.47	127.67	152.99	137.22	145.26	119.46	114.82	116.8	117.08	119.3	120.93
ENSMUSG00000026245	Farsb	120.81	115.26	119.6	137.18	125.39	145.33	140.68	138.48	141.39	150.32	143.04	131.56	165.65	165.62	168.29	174.59	162.35	166.02
ENSMUSG00000018042	Cyb5r3	137.5	127.24	132.58	137.1	114.94	120.37	128.08	125.49	127.82	103.65	111.94	109.45	126.86	126.29	126.69	122.3	118.5	127.55
ENSMUSG00000020496	Rnf187	123.73	129.39	135.83	137.03	122.96	109.47	120.32	117.97	112.16	129.09	140.74	145.4	96.78	98.92	102.76	98.2	99.97	99.12
ENSMUSG00000053317	Sec61b	136.54	142.08	135.73	137.02	136.2	131.67	148.09	133.78	137.68	154.24	145.07	146.18	142.94	145.15	140.46	143.62	168.6	157.26
ENSMUSG00000031954	Cfdp1	145.43	139.98	143.88	136.88	158.19	149.29	147.99	141.58	145.6	152.8	149.65	149.26	157.65	153.01	156.82	159.75	144.2	158.67
ENSMUSG00000028953	Abcf2	132.8	131.81	133.23	136.85	142.34	136.44	120.92	124.44	124.14	169.66	154.92	158.12	137.08	132.8	137.94	112.35	124.72	132.25
ENSMUSG00000006299	Aamp	133.84	143.41	145.3	136.64	142.19	130.63	136.56	140.91	138.27	161.19	174.98	166.14	183.73	186.07	189.03	147.72	163.9	154.06
ENSMUSG00000030717	Nupr1	110.84	103.11	105.61	136.63	124.19	123.2	168.88	152.96	157.38	50.67	36.28	30.4	238	247.09	239.88	216.11	213.38	236.73
ENSMUSG00000055681	Cope	134.1	135.72	142.49	136.41	145.44	131.19	144.92	127.01	133.96	167.78	163.52	155.89	174.01	175.15	173.86	148.47	151.67	149.25
ENSMUSG00000047879	Usp14	135.54	133.26	131.49	136.39	144.02	147.18	125.72	129.65	129.99	150.53	145.03	156.18	120.1	118.38	117.9	130.66	141.39	140.21
ENSMUSG00000032494	Tdgf1	145.39	140.99	141.33	136.33	133.4	133.03	111.16	109.72	107.19	187.77	175.28	150.28	54.66	53.92	55.94	73.06	63.54	83.2
ENSMUSG00000015804	Med28	149.1	136.6	130.27	136.14	126.43	122.93	126.16	122.05	120.56	177.87	193.98	177.58	109.39	115.07	102.14	111.97	128.41	125.77
ENSMUSG00000027601	Mtfr1	153.19	152.7	155.32	135.89	154.85	166.84	126.23	147.76	135.4	137.26	152.81	136.38	141.88	135.15	138.56	138.55	140.49	142.95
ENSMUSG00000027303	Ptpra	140.36	123.66	133.02	135.8	153.73	147.03	158.68	153.5	157.28	71.67	79.47	75.66	237.86	236.32	237.1	172.24	177.23	174.89
ENSMUSG00000019210	Atp6v1e1	135.94	115.93	127.34	135.79	137.73	147.93	127.39	125.09	124.61	167.09	161.66	151.47	126.1	126.02	127.89	128.1	135.77	125.66
ENSMUSG00000025156	Gps1	154.66	151.27	162.94	135.62	127.77	142.66	141.06	139.69	139.52	134.68	134.72	135.87	130.94	128.13	134.38	131.13	130.41	124.09
ENSMUSG00000115987	Vps28	148.3	155.56	152.62	135.23	131.8	150.23	137.52	134.78	138.49	112.57	117.39	106.28	174.08	171.72	172.27	158.24	155.5	169.55
ENSMUSG00000025544	Tm9sf2	123.45	123.98	125.75	135.13	138.14	142	121.36	130.66	125.28	129.66	138.05	135.71	172.77	168.13	169.97	133.26	145.61	156.15
ENSMUSG00000028609	Magoh	131.39	124.83	122.6	134.85	120.39	124.22	125.22	129.79	128.82	141.54	145.26	135.55	101.45	109.99	95.85	129.94	119	123.07
ENSMUSG00000014956	Ppp1cb	170.41	168.92	142.48	134.76	151.16	146.4	165.48	166.97	146.76	114.24	120.19	106.81	119.2	125.4	107.58	127.69	145.04	154.77
ENSMUSG00000095677	Dynlt1f	151.27	147.67	144.04	134.6	128.1	130.77	123.51	116.33	111.63	167.12	148.43	144.35	81.96	89.29	81.22	105.33	110.94	108.46
ENSMUSG00000022500	Litaf	124.61	128.57	131.21	134.32	137.98	131.74	156.73	132.78	150.51	101.62	106.7	106.71	204.11	200.03	199.72	187.14	178.28	166.45
ENSMUSG00000053907	Mat2a	134.74	125.88	133.74	133.99	131.43	131.6	119.98	119.57	120.89	174.53	140.67	150.92	80.34	77.3	77.22	92.22	87.05	77.96
ENSMUSG00000003644	Rps6ka1	130.8	138.21	139.42	133.89	128.06	137.9	125.32	128.03	131.04	128.53	149.23	151.39	149.23	146.8	148.29	116.72	113.81	113.7
ENSMUSG00000024953	Prdx5	145.42	147.37	150.37	133.88	145.29	128.9	132.48	132.79	133.74	163.04	150.81	141.05	110.41	113.34	116.28	117.89	117.76	125.15
ENSMUSG00000052337	Immt	149.7	154.84	151.41	133.82	162.25	167.15	151.43	151.56	153.37	161.79	172.36	178.15	144.24	142.64	149.71	138.37	135.76	148.85
ENSMUSG00000026600	Soat1	113.06	109.04	107.22	133.76	135.44	146.7	150.34	151.43	157.25	94.63	94.97	124.87	261.51	257.3	255.68	192.95	203.8	215.49
ENSMUSG00000026558	Uck2	171.77	154.77	169.54	133.7	148.31	147.87	151.12	146.01	154.83	171.99	159.18	156.48	73.18	73.99	77.73	104.45	95.19	91.81
ENSMUSG00000050856	Atp5k	138.43	136.94	115.11	133.43	103	73.48	133.99	115.43	112.11	165.52	149.4	138.51	88.52	108.87	91.51	123	115.34	120.13
ENSMUSG00000020733	Slc9a3r1	133.44	140.44	136.27	133.32	113.76	114.42	124.72	111.72	116.16	128.51	135.27	133.43	126.21	120.85	130	129.98	126.84	114.32
ENSMUSG00000094870	Zfp131	124.52	152.62	106.94	133.25	111.36	49.35	116.07	122.46	95.89	176.2	175.26	145.74	56.89	70.44	54.44	98.95	107.15	128.71
ENSMUSG00000026254	Eif4e2	144.65	134.18	138.38	133.01	135.91	128.07	136.45	140.98	140.77	134.72	122.76	122.26	133.66	136.46	134.57	128.79	137.09	140.31
ENSMUSG00000068856	Sf3b4	135.5	132.1	136.32	133	124.55	100.15	124.46	112	121.28	124.86	133.69	139.86	146.59	144.33	151.5	128.59	123	119.27
ENSMUSG00000102252	Snrpn	146.11	147.88	147.31	132.97	134.47	128.17	118.55	132.51	120.41	138.47	140.87	144.67	97.32	95.63	98.11	103.21	113.87	120.98
ENSMUSG00000031960	Aars	134.73	134.44	141.29	132.8	125.58	135.49	136.93	127.77	135.38	97.3	93.14	86.75	122.04	118	123.81	134	135.32	124.61
ENSMUSG00000026281	Dtymk	131.97	126.64	128.66	132.76	128.25	130.92	124.4	126.3	129.34	144.02	148.61	126.46	104.9	100.7	101.51	122.14	124.65	121.95
ENSMUSG00000006315	Tmem147	136.19	137.42	135.35	132.62	125.23	117.66	136.2	130.16	138.88	113.05	107.47	117.43	139.47	147.3	135.99	149.14	152.8	153.23
ENSMUSG00000061559	Wdr61	125.1	113.46	119.56	132.59	125.14	131.53	127.33	138.04	131.08	155.48	176.52	161.55	139.65	141.44	139.07	120.98	139.3	151.6
ENSMUSG00000039952	Dag1	129.03	123.27	129.45	132.51	116.7	118.91	142.76	132.54	142.19	88.94	93.69	90.38	173.13	167.37	172.76	145.97	135.21	109.01
ENSMUSG00000006442	Srm	135.68	143.88	141.68	132.5	133.79	121.39	139.37	147.27	145.58	134.24	141.21	145.98	163.79	165.42	172.28	144.64	148.97	138.26
ENSMUSG00000005312	Ubqln1	141.87	131	135.37	132.49	137.34	132.05	129.02	132.24	130.54	127.42	142.92	152.15	150.06	149.43	152.11	143.71	137.68	143.41
ENSMUSG00000075232	Amd1	127.29	137.33	135.56	132.32	175.22	192.72	144.64	163.62	150.2	148.68	141.27	142.21	143.21	141.23	135.12	139.6	169.9	182.97
ENSMUSG00000003873	Bax	135.28	145.3	146.54	132.13	144.14	146.87	134.07	135.41	141.71	165.39	158.71	150.69	157.22	159.26	157.17	133.73	142.18	151.01
ENSMUSG00000037152	Ndufc1	131.51	149.64	133.26	132.08	132.22	110.34	130.18	123.86	123.66	170	154.7	152.69	107.9	122.74	100.62	131.89	127.09	118.89
ENSMUSG00000028393	Alad	152.59	150.14	156.51	131.92	130.82	143.8	113.9	116	124.06	169.07	162.13	163.55	56.43	55.5	61.01	81.41	79	84.57
ENSMUSG00000028409	Smu1	136.88	130.46	132.07	131.39	128.71	157.01	141.37	138.88	146.34	144.94	146.3	152.32	138.75	137.44	138.96	132.82	140.81	131.92
ENSMUSG00000025968	Ndufs1	123.85	120.71	122.87	131.18	131.01	137.71	120.43	134.1	135.02	130.93	122.31	106.83	123.34	123.87	120.52	134.19	136.99	144.6
ENSMUSG00000028798	Eif3i	141.8	146.53	147.33	131.16	129.89	138.16	140.34	136.33	138.61	178.03	172.62	158.24	124.05	123.72	121.93	132.51	132.22	91.97
ENSMUSG00000063931	Pepd	114.24	121.45	123.45	131.06	125.35	140.09	127.74	133.06	135.44	162.99	162.57	140.4	141.1	133.97	141.25	139.02	132.76	132.02
ENSMUSG00000039615	Stub1	137.09	136.35	140.04	130.84	135.62	121.46	139.29	128.83	128.43	123.47	114.99	127.37	153.83	156.89	157.29	137.98	149.99	132.39
ENSMUSG00000020219	Timm13	135.23	132.92	130.13	130.74	133.35	117.52	134.21	128.56	122.86	163.79	169.13	134.92	123.6	131.88	124.18	126.23	129.1	135.08
ENSMUSG00000008450	Nutf2	133.76	148.24	115.35	130.48	123.26	128.09	130.44	115.93	132.64	158.37	157.78	178.01	117.14	122.66	122.38	150.91	132.02	122.9
ENSMUSG00000052681	Rap1b	136.96	132.63	133.52	130.36	144.33	147.73	134.03	140.31	134.42	122.95	136.18	115.26	131.76	136.74	131.47	139.96	132.33	147.59
ENSMUSG00000028194	Ddah1	125.3	139.22	128.12	130.35	145.97	163.96	143.95	160.13	149.28	100.51	104.01	100	182.09	186.91	182.61	167.75	183.67	195.85
ENSMUSG00000037710	Cisd1	125.58	125.43	118.62	129.98	121.93	120.88	113.54	108.48	108.32	163.77	139.53	125.46	82.7	84.3	82.61	100.84	98.33	96.98
ENSMUSG00000029610	Aimp2	135.33	140.42	139.61	129.87	148.8	153.16	139.14	141.9	144.55	155.51	158.05	156.3	136.4	131.42	125.21	123.53	134.88	138.33
ENSMUSG00000031839	Hsbp1	116.44	130.47	119.78	129.86	126.63	118.49	129.83	131.71	120.4	128.63	135.36	129.84	112.32	113.72	107.27	119.94	127.38	128.69
ENSMUSG00000022295	Atp6v1c1	122.53	132.89	130.03	129.58	134.47	142.05	127.82	134.86	135.55	148.05	151.77	159.49	136.83	143.87	138.47	127.98	129.91	145.94
ENSMUSG00000025487	Psmd13	146.18	134.47	136.81	129.43	118.99	132.9	116.43	124.66	115.78	187.62	181.47	189.33	90.73	92.51	89.56	92.19	92.32	101.47
ENSMUSG00000064368	mt-Nd6	117.81	123.47	90.04	129.24	115.84	72.95	118.79	113.18	100	31.83	39.2	33.22	42.07	50.02	41.44	149.92	133.01	124.75
ENSMUSG00000005981	Trap1	132.74	126.8	130.49	129.17	129.86	138.08	127.58	144.65	134.92	99.24	101.94	98.58	146	140.31	142.31	129.44	149.97	146.1
ENSMUSG00000018585	Atox1	132.84	134.64	125.35	129.13	125.35	97.08	128.92	113.93	113.85	138.78	142.76	142.49	95.2	96.76	91.87	115.89	128.79	106.69
ENSMUSG00000000805	Car4	95.26	114.36	107.51	129.12	129.58	132.25	145.23	150.93	151.83	66.64	64.66	50.14	276.02	279.69	272.06	167.89	180.96	187.85
ENSMUSG00000025747	Tyms	119.64	127.12	122.53	128.99	129.26	136.02	116.16	113.94	109.01	131.5	143.8	139.09	104.9	104.94	102.25	116.82	117.48	135.29
ENSMUSG00000015165	Hnrnpl	127.34	112.66	116.17	128.91	87.45	85.01	115.95	80.41	101.68	95.47	117.13	116.09	81.05	88.51	83.23	113.3	64.33	69.47
ENSMUSG00000036733	Rbm42	138.09	124.83	139.59	128.77	132.26	101.48	118.89	122.97	119.44	145.99	167.47	170.38	113.78	109.78	117.05	132.69	135.02	125.39
ENSMUSG00000023048	Prr13	120.53	124.22	130.31	128.59	132.62	124.14	116.52	114.82	116.42	151.17	170.63	173.62	143.13	147.37	146.33	108.04	117.19	131.81
ENSMUSG00000019777	Hdac2	140.1	137.1	138.68	128.56	133.74	141.61	132.2	127.28	129.35	165.9	163.17	176.54	77.5	79.43	76.3	107.35	98.91	93.95
ENSMUSG00000007815	Rhoa	145.54	132.35	135.69	128.22	121.55	130.95	132.04	133.62	127.81	105.12	105.49	117.83	134.45	135.69	132.17	138.01	135.45	126.32
ENSMUSG00000028249	Sdcbp	141.07	130.17	130.46	128.17	128.94	153.4	133.3	136.16	132.86	138.65	130.02	158.11	138.77	144.2	141.23	105.24	139.67	135.58
ENSMUSG00000062797	Hikeshi	132.2	124.47	121.91	128.09	134.32	123.26	141.76	124.16	122.71	167.05	166.36	138.69	80.72	92.99	83.82	102.51	100.5	102.45
ENSMUSG00000015341	Golga7	128.36	136.31	128.32	128.09	132.57	128.83	137.75	146.26	137.74	128.39	136.36	136.81	155.09	159.9	156.48	142.58	139.82	157.14
ENSMUSG00000029177	Cenpa	132.44	138.62	139.47	127.76	136.54	131.86	119.02	128.12	125.22	135.6	126.71	124.08	82.79	78.68	84.02	98.12	111.65	99.07
ENSMUSG00000026356	Dars	136.68	133.88	133.97	127.61	148.05	151.73	141.38	143.18	146.51	144.47	126.1	124.99	130.25	130.17	133.46	129.52	129.19	140.6
ENSMUSG00000022464	Slc38a4	127.41	130.21	132.31	127.55	121.31	135.64	125.11	129.77	131.95	115.56	94.29	91.35	151.4	150.8	149.56	123.21	133.29	137.53
ENSMUSG00000002870	Mcm2	130.74	122.75	130.04	127.17	126.73	131.67	131.93	130.46	129.85	133.65	125.07	129.68	130.12	128.68	133.18	125.78	124.66	115.6
ENSMUSG00000029110	Rnf4	135.97	139.32	140.15	126.8	140.23	130.83	134.48	138.09	138.2	136.08	136.11	139.84	131.03	126.8	128.41	135.15	143.69	146.74
ENSMUSG00000025439	Clns1a	122.43	130.08	123.78	126.76	134.24	127.28	121.12	114.55	123.64	129.22	133.82	131.22	98.17	96.65	97.15	107.16	102.07	90.67
ENSMUSG00000078974	Sec61g	117.45	118.14	98.98	126.71	100.55	80.34	126.75	111.92	100.69	126.5	119.21	115.09	99.49	110.22	95.08	120.68	118.76	104.94
ENSMUSG00000026878	Rab14	117.92	119.45	118.54	126.65	136.37	133.04	131.41	126.1	128.99	120.98	140.68	136.14	153.39	161.67	157.09	153.52	147.76	156.4
ENSMUSG00000004268	Emg1	120.32	119.69	117.88	126.57	116.7	124.73	112.04	123.48	118.87	138.67	143.09	136.75	124.05	129.52	123.95	109.9	113.74	129.44
ENSMUSG00000006360	Crip1	114.32	122.95	110.15	126.44	118.49	96.91	101.64	100.53	90.48	112.77	131.52	135.38	67.43	67.05	64.8	68.12	75.41	75.3
ENSMUSG00000053898	Ech1	127.03	137.99	137.33	126.44	128.65	120.92	122.19	133.05	125.87	98.49	98.76	76.46	102.95	102.86	103.66	105.19	119.65	101.41
ENSMUSG00000058799	Nap1l1	122.46	129.41	124.19	125.76	125.09	150.81	118.92	125.35	121.83	118.34	103.94	108.11	126.46	125.34	125.12	144.94	130.39	140.03
ENSMUSG00000054484	Tmem62	121.55	119.94	120.87	125.72	141.69	146.57	113.55	121.24	121.97	174.24	186.12	194	58.21	59.04	58.2	82.87	87.75	79.84
ENSMUSG00000026234	Ncl	134.34	132.5	134.5	125.64	128.87	122	121.79	122.27	119.47	116.77	104.93	103.32	84.65	82.99	82.62	96.93	97.38	103.99
ENSMUSG00000021606	Ndufs6	128.55	130.02	126.31	125.54	116.59	113.25	122.29	129.57	121.18	153.61	159.39	158.27	116.72	126.83	118.83	128.33	129.74	146.55
ENSMUSG00000028800	Hdac1	125.99	108.47	117.06	125.28	109.28	134.27	130.56	108.19	116.73	139.66	144.73	139.45	136.61	138.48	137.81	127.77	119.5	109.64
ENSMUSG00000024875	Yif1a	132.09	140.66	130.91	125.27	117.98	123.03	127.3	128.58	116.46	109.88	117.57	100.38	117.02	122.88	120.75	111.63	114.39	126.49
ENSMUSG00000078652	Psme3	118.01	124.19	119.37	125.22	114.32	112.61	124.34	124.07	122.51	125.34	134.15	126.07	145.4	144.31	146.26	135.98	126.06	127.78
ENSMUSG00000031059	Ndufb11	125.56	131.27	127.86	125.18	125.88	107.35	131.03	130.53	126.38	135.02	121.58	116.41	120.72	118.28	117.08	128.57	138.27	138.88
ENSMUSG00000022312	Eif3h	134.38	129.71	134.01	125.02	137.2	131.22	123.6	133.93	126.63	137.31	131.83	123.85	118.27	115.82	114.78	138.68	128	119.16
ENSMUSG00000020829	Slc46a1	124.26	121.31	123.7	125	119.4	123.87	138.11	129.82	135.29	121.98	123.22	131.99	120.39	115.53	116.13	114.44	127.46	124.18
ENSMUSG00000027346	Gpcpd1	99.7	98.07	99.14	124.98	113.84	127.68	133.8	149.15	138.06	74.82	66.72	72.8	187.4	186.62	185.7	154.18	179.85	166.68
ENSMUSG00000062170	Fmr1nb	120.48	132.24	121.22	124.95	124.95	109.49	116.54	111.32	114.67	139.82	131.47	127.94	82.76	81.68	81.24	107.14	101.25	112.6
ENSMUSG00000042406	Atf4	139.46	132.84	134.77	124.85	138.07	135.36	145.54	151.16	146.5	76.71	69.59	60.47	182.21	174.67	178.73	172.32	174.68	149.61
ENSMUSG00000037772	Mrpl23	123.19	121.92	117.24	124.63	114.72	96.85	121.71	105.58	104.21	128.93	128.63	108.32	94.86	103.66	95.73	110.2	104.75	118.15
ENSMUSG00000025574	Tk1	130.46	133.13	134.13	124.63	125.18	133.32	120.38	126.63	127.07	125.1	120.07	105.61	97.97	98.74	99.6	104	106.27	105.76
ENSMUSG00000002014	Ssr4	128.41	135.97	132.69	124.39	120.09	121.14	126.85	134.66	126.45	119.67	133.6	139.71	118.74	119.42	116.43	143.69	136.16	131.76
ENSMUSG00000006715	Gmnn	129.21	126.02	122.96	124.26	117.75	139.72	125.61	110.77	115.45	173.21	140.42	149.14	78.96	84.61	84.56	117.7	103.76	124.12
ENSMUSG00000001642	Akr1b3	125.84	136.51	136.12	124.25	117.45	120.98	115.02	115.79	116.54	130.44	140.66	123.25	60.07	58.68	61.63	102.2	103.85	93.47
ENSMUSG00000034708	Grn	112.4	106.33	107.93	124.21	99.15	94.71	106.23	93.59	105.05	80.99	126.94	131.54	106.49	105.7	108.95	128.8	127.55	107.53
ENSMUSG00000111709	Gm3776	87.22	97.41	91.94	124.12	128.26	124.72	169.01	167.86	163.86	27.36	32.69	26.79	479.61	484.68	475.5	320.04	324.93	348.57
ENSMUSG00000026385	Dbi	116.04	118.43	107.86	124.03	126.41	120.2	151.49	137.43	138.03	89.13	81.86	96.3	206.94	227.43	203.22	200.38	210.06	196.31
ENSMUSG00000038803	Ost4	122.65	122.78	117.68	123.93	138.8	110.5	115.86	121.99	118.64	174.65	167.2	164.11	107.63	110.1	100.1	113.38	122.94	125.99
ENSMUSG00000051397	Tacstd2	126.45	117.2	124.62	123.76	125.51	141.1	139.61	145.36	145.72	78.59	74.85	88.66	259.01	249.11	260.07	161.58	170.12	150.55
ENSMUSG00000000308	Ckmt1	121.72	120.52	122.34	123.75	125.16	115.8	118.23	122.65	127.38	126.63	136.13	109	79.27	77.58	79.93	85.91	93.32	89.36
ENSMUSG00000028447	Dctn3	125.08	134.94	127.76	123.65	119.06	106.8	112.06	110.98	113.04	121.29	134.88	139.43	98.11	97.28	98.91	106.5	114.38	113.46
ENSMUSG00000004937	Sgta	118.17	112.7	120.19	123.59	113.49	117.45	117.82	112.37	119.22	134.55	141.83	146.27	126.63	124.6	129.51	118.1	118.6	107.22
ENSMUSG00000024835	Coro1b	128.92	138.46	141.34	123.54	134.25	140.78	134.81	133.2	138.89	138.05	127.83	123.35	178.41	174.13	177.51	147.78	148.43	130.79
ENSMUSG00000039682	Lap3	128.81	119.75	125.68	123.53	121.55	128.32	111.07	112.75	110.02	154.02	138.46	149.76	68.5	67.4	67.9	86.22	76.76	80.77
ENSMUSG00000032126	Hmbs	130.72	145.15	141.94	123.49	133.53	141.26	124.77	137.12	127.42	122.91	127.82	124.56	124.12	122.99	123.5	113.74	132.51	135.37
ENSMUSG00000027193	Api5	117.94	118.82	121.36	123.4	141.66	147.17	129.68	128.68	128.9	147.13	144.94	149.39	141.33	141.45	140.27	123.6	129.1	134.26
ENSMUSG00000051355	Commd1	125.65	110.57	117.31	123.32	127.26	124.28	107.96	109.03	106.01	134.33	125.83	106.08	97.23	103.58	92.23	100.36	105.5	108.79
ENSMUSG00000002416	Ndufb2	107.19	110.55	107.38	123.13	100.33	76.28	111.55	97.71	106.75	125.18	120.11	109.68	107.21	128.07	116.45	125.12	131.75	129.52
ENSMUSG00000057497	Fam136a	121.39	122.85	120.07	123	121.11	129.86	107.33	110.86	106.75	167.04	143.85	123.09	101.59	104.14	106.21	105.03	99.75	113.26
ENSMUSG00000030062	Rpn1	124.28	126.42	119.98	123	124.51	133.05	130.68	125.83	125.78	131.59	136.82	144.59	176.21	174.4	176.7	156.79	143.7	134.67
ENSMUSG00000019970	Sgk1	104.66	102.52	104.2	122.81	121.16	100.3	122.91	120.56	122.66	99.86	109.18	115.76	129.23	128.27	125.64	118.86	130.92	116.41
ENSMUSG00000022247	Brix1	116.26	119.1	116.81	122.75	112.49	133.24	113.43	110.7	114.58	111.13	112.59	118.66	114.37	120.1	117.26	108.79	113.91	134.53
ENSMUSG00000029911	Ssbp1	113.13	114.28	104.65	122.16	113.99	112.17	116.9	120.05	111.54	142.8	139.61	128.09	87.28	95.03	86.48	107.44	112.76	118.1
ENSMUSG00000022300	Dcaf13	128.04	120.59	122.5	122.16	122.41	137.49	127.46	112.2	125.79	122.02	122.27	122.68	109.34	111	109.25	129.14	130.54	126.96
ENSMUSG00000018326	Ywhab	124.05	115.9	117.29	122.15	125.18	125.66	114.33	115.23	114.16	125.38	123.39	115.19	109.29	107.86	108.12	115.71	110.81	105.52
ENSMUSG00000038459	Abhd17c	117.77	108.79	111.63	122.03	118.16	100.48	129.59	109.77	115.91	95.54	103.58	109.66	164.01	164.1	163.9	156.55	143.26	120.89
ENSMUSG00000003309	Ap1m2	130.77	130.89	129.53	121.89	124.35	122.5	124.23	122.68	121.76	120.36	121.36	132.01	126.46	126.63	124.2	121.96	115.22	123.9
ENSMUSG00000038155	Gstp2	133.39	127.59	133.47	120.9	133.94	113.24	117.67	114	116.73	189.79	151.19	138.36	57.21	56.44	54.81	95.45	87.83	79.53
ENSMUSG00000027342	Pcna	115.18	115.9	119.58	120.87	126.03	123.04	104.61	109.03	103.87	135.59	130.61	127.3	99.1	103.57	96.13	103.72	113.76	111.88
ENSMUSG00000050335	Lgals3	107.23	105.09	108.82	120.77	121.08	100.37	124.82	129.13	128.29	85.59	87.57	83.23	215.81	221.66	226.85	153.59	166.52	149.9
ENSMUSG00000023505	Cdca3	124.77	134.1	135.92	120.72	121.45	128.17	117.44	113.02	116.1	138.61	143.04	148.9	60.26	54.7	61.44	84.97	97.03	90.27
ENSMUSG00000060591	Ifitm2	126.71	130.89	115.96	120.7	123.01	106.55	105.23	107.26	101.79	126.97	112.75	119.86	67.28	71.98	66.32	84.68	101.82	90.25
ENSMUSG00000028902	Sf3a3	127.39	124.59	127.27	120.57	121.12	106.78	119.23	129.35	124.27	111.22	114.81	107.32	99.11	97.78	98.69	110.61	117.6	117.72
ENSMUSG00000030849	Fgfr2	112.49	119.39	116.26	120.57	115.55	134.95	125.19	131.96	128.97	86.69	93.54	93.93	192.87	187.9	189.8	138.15	148.61	163.26
ENSMUSG00000027547	Sall4	110.19	130.49	126.58	120.47	139.73	139.91	117.01	133.11	126.06	115.13	112.29	113.1	144.53	145.9	145.32	118.98	135.82	167.51
ENSMUSG00000028729	Ebna1bp2	114.29	125.35	122	120.44	131.22	154.29	113	120.67	122.39	135.59	149.6	127.42	131.58	125.68	123.25	113.59	126.38	135.24
ENSMUSG00000071172	Srsf3	121.11	115.21	115.85	120.34	122.07	119.06	111.46	105.29	110.85	147.22	133.31	139.86	95.27	95.25	93.98	112.69	108.47	101.72
ENSMUSG00000031996	Aplp2	130.8	126.57	133.35	119.86	115.23	123.64	105.63	116.16	114.18	112.19	119.08	133.4	114.1	111.55	111.86	98.04	98.32	117.92
ENSMUSG00000037851	Iars	115.21	112.17	116.65	119.78	118.62	139.36	139.22	136.25	134.85	93.21	94.04	106.88	173.25	172.54	176.31	157.49	160.46	167.86
ENSMUSG00000071076	Jund	111.01	94.56	106.63	119.63	74.02	42.37	95.75	54.02	76.25	106.21	107.22	96.73	164.1	158.88	171.18	100.49	62.63	60.31
ENSMUSG00000039218	Srrm2	119.05	105.69	106.65	119.4	103.14	103.76	108.1	95.1	103.38	89.06	90.32	100.63	139.38	149.37	130.31	125.98	120.44	116.02
ENSMUSG00000016921	Srsf6	101.38	112.52	110.87	119.15	120.32	119.91	118.42	102.36	111.96	158.3	155.8	168.71	111.98	110.65	112.33	119.21	123.65	115.19
ENSMUSG00000052102	Gnpda1	127.63	118.33	121.12	118.78	113.05	110.77	112.71	116.33	115.75	145.63	141.07	140.56	115.42	114.35	112.9	106.06	102.59	100.71
ENSMUSG00000017188	Coa3	100.37	107.5	102.95	118.75	113.44	101.47	94.09	93.93	96.13	144.5	152.24	126.51	89.34	93.02	89.06	100.05	95.83	109.13
ENSMUSG00000061130	Ppm1b	128.85	123.34	125.72	118.64	128.09	137.45	119.91	127.53	121.36	129.71	123.47	130.76	130.53	127.41	128.25	128.14	125.06	141.47
ENSMUSG00000078784	Rbis	106.47	118.62	108.74	118.38	127.75	101.53	115.63	135.85	114.67	138.48	140.36	139.79	124.6	125.16	108.05	134.24	140.47	148.82
ENSMUSG00000041841	Rpl37	122.16	118.83	107.08	118.37	108.31	79.66	105.8	102.09	95.15	166.55	158.66	139.38	79.25	87.8	74.1	96.66	98.94	94.85
ENSMUSG00000038722	Bud31	118.74	116.02	113.58	118.09	116.17	127.17	110.23	105.6	111.89	122.19	117.37	109.66	107.98	106.77	100.41	122.72	120.23	126.56
ENSMUSG00000022881	Rfc4	115.5	113.08	116.14	118.03	110.14	122.45	120.31	110.82	119.16	144.51	130.16	114.58	97.85	99.8	98.9	115.94	105.18	120.02
ENSMUSG00000028603	Scp2	119.23	119.91	118.76	117.88	127.04	141.53	124.35	128.09	131.17	129.89	115.17	124.23	123.11	122.91	122.96	123.07	126.17	138.42
ENSMUSG00000036112	Metap2	140.87	131	130.29	117.79	138.63	127.17	123.95	122.43	121.86	149.97	142.82	127.57	99.45	98.46	94	108.58	110	113.21
ENSMUSG00000017707	Serinc3	121.78	124.33	125.06	117.51	132.03	137.77	111.22	127.81	119.13	127.88	128.01	157.26	104.35	106.68	105.65	107.55	111.07	113.4
ENSMUSG00000025232	Hexa	117.49	105.6	109.17	117.48	107.02	123.53	109.62	126.79	119.66	149.47	163.87	161.95	124.62	118.56	124.53	115.11	124.17	117.83
ENSMUSG00000028809	Srrm1	134.91	115.94	121.96	117.44	114.8	118.16	121.27	109.46	117.01	112.49	97.69	111.63	128	126.06	130.54	132.61	116.97	128.11
ENSMUSG00000000827	Tpd52l2	105.2	110.66	110.95	117.13	109.81	121.51	111.85	111.48	112.11	131.56	122.05	99.74	97.95	93.49	96.66	99.18	114.45	107.44
ENSMUSG00000024165	Jpt2	118.22	115.02	117.98	117.13	127.34	127.38	121.03	122.8	124.36	100.26	103.02	112.84	129.89	127.74	130.42	109.19	113.12	119.93
ENSMUSG00000078440	Dohh	137.87	119.28	130.26	116.91	115.36	89.48	117.4	108.31	116.09	144.4	145.48	137.88	106.63	102.03	107.86	99.4	107.53	107.3
ENSMUSG00000026032	Ndufb3	100.48	107.78	101.58	116.74	111.08	91.62	111.05	111.95	101.05	99.67	96.58	99.36	108.54	117.62	105.05	122.79	124.82	119.7
ENSMUSG00000017781	Pitpna	110.9	92.12	98.13	116.73	96.01	88.08	108.63	85.06	96.35	104.89	108.74	107.99	118.14	124.71	121.23	107.62	87.14	79.6
ENSMUSG00000015837	Sqstm1	104.42	108.31	110.87	116.72	110.89	111.73	105.66	108.46	108.92	148.7	173.43	195.18	126.29	126.79	128.95	138.34	124.1	115.96
ENSMUSG00000019432	Ddx39b	121.16	115.87	119.5	116.68	116.07	115.76	111.31	108.96	113.04	106.81	116.28	109.61	106.3	111.13	105.68	118.59	120.46	101.43
ENSMUSG00000028527	Ak4	121.62	110.68	128.15	116.61	107.54	105.63	91.56	90.82	88.52	170.87	154.12	172.23	45.04	45.05	44.51	58.26	74.49	73.51
ENSMUSG00000021484	Lman2	118.39	115.5	121.35	116.58	119.92	129.15	113.4	118.21	119.68	115.68	125.3	124.55	109.8	107.4	108.35	106.47	114.67	122.35
ENSMUSG00000064360	mt-Nd3	111.99	110.15	89.25	116.38	96.03	65.11	137.23	98.78	110.78	97.58	85.89	130.27	72.82	84.4	69.46	165.09	122.91	67.97
ENSMUSG00000030541	Idh2	119.3	114.41	112.6	116.08	117.2	122.68	140.73	146.21	151.57	95.68	84.32	84.39	197.36	196.51	194.21	171.67	177.99	163.42
ENSMUSG00000037278	Tmem97	120.14	127.77	124.72	115.93	111.3	104.37	113.5	117.22	113.3	117.77	124.56	128.04	101.05	101.3	98.51	98.52	105.72	98.77
ENSMUSG00000018583	G3bp1	115.97	112.68	116.7	115.9	109.62	104.78	110.88	102.99	110.12	115.39	119.53	118.19	92.52	93.18	95.26	105.14	95.36	99.41
ENSMUSG00000019087	Atp6ap1	118.4	113.48	118.47	115.75	132.04	137.22	136.3	152.93	144.67	106.47	97.01	118.76	209.92	209.65	211.87	149.25	161.37	164.82
ENSMUSG00000030588	Yif1b	109.35	125.74	125.96	115.69	113.79	96.24	115.54	121.14	114.75	112.29	120.97	111.83	90.19	90.93	93.39	106.81	107.85	107.75
ENSMUSG00000009291	Pttg1ip	116.84	114.84	117.33	115.18	121.01	130.7	127.98	126.2	130.48	131.11	126.64	117.52	159.66	156.12	161.3	129.56	136.79	148.67
ENSMUSG00000029048	Rer1	116.62	114.56	114.46	115.17	122.91	124.46	109.44	115.31	109.31	136.12	135.33	127.37	100.5	99.88	98.34	99.74	100.09	115.69
ENSMUSG00000028536	2610528J11Rik	134.42	129.07	128.43	115.13	118.22	97.83	128.65	131.75	123.28	130.38	121.37	112.88	123.32	119.58	120.35	124.94	137.11	121.64
ENSMUSG00000047126	Cltc	114.62	113.01	114.08	115.12	117.43	124.02	108.98	122.22	115.52	104.53	97.1	100.88	117.94	117.85	118.06	127.93	126.15	119.86
ENSMUSG00000028412	Slc44a1	112.73	108.99	112.76	114.93	122.82	122.08	138.19	133.19	135.31	95.33	87.5	103.24	184.08	180.61	184.08	153.04	142.37	134.33
ENSMUSG00000109511	Nup62	116.01	119.58	120.32	114.75	121.73	112.86	125.1	120.06	120.68	76.59	80.23	81.88	136.36	134.63	140.59	125.34	124.09	120.34
ENSMUSG00000023861	Mpc1	122.24	122.88	118.23	114.67	117.65	112.01	112.1	103.36	105.31	171.9	144.49	152.28	85.11	85.9	87.67	92.12	85.74	91.29
ENSMUSG00000024360	Etf1	120.8	113.91	117.15	114.6	110.34	113.19	109.85	105.63	109.72	103.87	111.35	115.62	70.73	70.39	70.24	96.74	95.83	99.6
ENSMUSG00000020152	Actr2	109.33	107.59	107.02	114.57	116.95	96.67	101.32	145.31	118.7	64.68	81.57	79.55	134.41	138.58	133.47	107.61	102.62	117.85
ENSMUSG00000027509	Rae1	114.16	117.95	114.61	114.54	121.87	119.27	116.74	125.48	124.96	122.77	112.35	113.86	132.51	136.42	136.77	113.08	119.03	118.93
ENSMUSG00000030652	Coq7	111.43	117.86	110.36	114.54	116.27	106.68	115.6	112.93	112.9	118.14	118.4	110.6	87.85	94.93	89.77	97.73	102.22	114.66
ENSMUSG00000037197	Rbm17	116.88	118.97	119.99	114.48	127.91	128.32	110.6	111	111.92	120.9	115.5	123.03	101.95	102.03	103.25	107.78	105.3	107.44
ENSMUSG00000028843	Sh3bgrl3	125.91	124.47	129.86	114.43	107.93	121.93	104.82	105.31	110.89	123.72	111.92	121.56	108.93	105.23	109.61	111.91	113.17	103.57
ENSMUSG00000022706	Mrpl40	116.26	113.79	113.82	114.09	119.63	106.88	115.91	111.39	111.1	142.3	130.34	132.49	71.71	72.56	71.39	89.13	101.1	91.81
ENSMUSG00000028416	Bag1	122.59	130.73	126.4	114.01	115.87	128.5	109.39	115.4	105.86	144.57	144.43	146.87	88.11	86.67	87.79	89.53	100.22	100
ENSMUSG00000025217	Btrc	125.83	131.26	126.94	114	121.76	125.49	117.26	108.91	117.19	172.43	172.99	153.1	89.05	91.53	90.96	104.22	110.63	115.51
ENSMUSG00000024406	Pou5f1	124.66	100.18	115.4	113.95	85.63	56.08	80.97	92.43	92.68	128.16	141.86	153.25	49.15	46.14	47.07	61.29	42.88	38.87
ENSMUSG00000024853	Sf3b2	118.51	121.64	121.37	113.93	116.65	109.27	114.34	108.15	115.68	117.71	131.9	120.43	121.85	123.71	126.43	110.8	112.12	100.5
ENSMUSG00000021607	Mrpl36	114.25	122.16	118.66	113.92	113.55	112.42	107.63	95.13	106.01	150.18	144.58	142.97	102.88	98.46	101.82	95.44	95.17	99.05
ENSMUSG00000006818	Sod2	118.81	117.15	118.9	113.89	114.82	108.95	115.1	120.27	115.41	123.49	132.31	130.14	108.36	110.08	110.97	121.93	126.4	116.22
ENSMUSG00000039329	Tex19.1	119.63	111.95	113.48	113.74	109.67	105.61	97.05	96.09	100.22	256.84	296.59	296.37	102.95	103.16	96.98	103.92	91.34	97.95
ENSMUSG00000060860	Ube2s	110.21	97.96	86.33	113.71	80.93	66.58	106.04	71.6	95.26	110.38	121.26	112.81	91.89	84.73	87.42	84.94	64.3	66.21
ENSMUSG00000024038	Ndufv3	109.76	117.72	103.26	113.55	103.79	83.73	108.02	94.58	100.89	108.44	120.59	105.77	92.64	92.5	93.61	94.29	100.06	98.6
ENSMUSG00000045983	Eif4g1	113.98	103.83	116.22	113.55	81.23	74.35	104.77	84.66	92.94	107.8	114.08	131.72	101.12	97.27	102.37	100.95	74.92	64.76
ENSMUSG00000024712	Rfk	116.23	125.82	124.25	113.5	112.27	114.23	93.05	95.74	93.07	157.81	143.61	150.45	48.24	47.71	47.28	75.96	76.04	70.32
ENSMUSG00000093989	Rnasek	115.14	108.4	103.81	113.47	104.43	86.08	110.77	91.99	98.89	127.43	145.28	142.93	100.87	103.14	101.01	119.41	98.88	100.01
ENSMUSG00000029649	Pomp	122.13	116.82	116.1	113.2	120.27	127.08	112.95	113.55	107.61	154.56	156.44	138.33	87.8	91.11	87.42	108.95	98.19	122.54
ENSMUSG00000021266	Wars	96.16	96.45	100.13	112.98	103.05	110.25	115.05	105.23	111.61	85.32	79.16	77.6	111.75	117.04	114.19	121.53	118.2	109.13
ENSMUSG00000027775	Mfsd1	129.89	114.82	121.8	112.82	110.79	111.16	98.34	100.02	100.45	144.29	140.48	147.55	75.44	74.24	72.51	92.75	89.71	88.56
ENSMUSG00000013160	Atp6v0d1	109.65	94.38	100.07	112.8	98.13	95.54	113.13	102.31	107.12	109.25	119.37	118.59	117.99	120.76	122.44	120.77	95.74	105.4
ENSMUSG00000028622	Mrpl37	111.47	121.81	118.45	112.71	115.85	108.22	102.5	107.05	100.99	131.83	136.21	129.81	103.19	100.56	99.81	109.11	104.61	111.55
ENSMUSG00000029918	Mrps33	104.47	111.46	102.63	112.69	97.94	107.35	97.67	98.31	98.88	123.98	118.53	117.1	85.47	83.57	86.16	95.47	89.47	100.43
ENSMUSG00000028936	Rpl22	106.46	107.84	104.65	112.31	95.86	97.68	111.57	94.43	101.53	128.28	125.34	118.39	86.08	87.64	80.64	100.12	85.68	90.42
ENSMUSG00000032959	Pebp1	110.81	113.5	111.53	112.28	109.71	104.86	106.77	103.38	111.19	116.25	133.62	127.58	89.72	84.99	86.38	112.13	109.67	88.17
ENSMUSG00000028049	Scamp3	119.14	122.6	126.23	112.27	118.67	110.07	124.42	121.42	123.16	110.69	120.07	122.83	126.86	130.16	128.86	115.63	109.24	118.06
ENSMUSG00000039756	Dnttip2	108.78	112.37	109.97	111.93	115.78	129.24	103.17	114.43	111.29	104.02	100.82	88.32	91.1	89.35	90.48	100.9	103.51	138.08
ENSMUSG00000032446	Eomes	105.07	97.17	103.38	111.86	105.7	99.83	118.62	109.8	114.81	79.83	89.88	86.23	155.92	151.83	152.47	150.37	133.99	130.56
ENSMUSG00000091625	Lsm5	111.96	109.18	93.34	111.82	103.21	76.17	97.34	91.92	91.84	140.94	129.23	128.8	66.17	78.68	61.93	87.1	84.26	95.6
ENSMUSG00000020402	Vdac1	101.72	99.45	100.99	111.67	92.91	71.81	82.97	99.51	94	96.17	113.65	130.82	53.75	57.94	54.03	70.27	67.5	51.44
ENSMUSG00000028961	Pgd	116	118.03	119.83	111.62	106.26	101.69	96.41	98.08	95.18	163.8	159.5	162.65	77.18	76.55	78.44	78.76	83.45	66.04
ENSMUSG00000025353	Ormdl2	113.55	117.79	114.45	111.44	124.87	115.38	108.99	96.58	100.76	130.3	116.36	124.8	79.11	84.35	84.06	110.11	95.48	95.07
ENSMUSG00000027752	Exosc8	114.28	115.59	114.17	111.4	118.23	124.54	113.28	118.08	115.78	142.63	130.27	121.35	100.03	98.24	96.34	108.87	117.14	136.33
ENSMUSG00000033107	Rnf125	121.18	108.68	110.71	111.32	115.31	113.55	81.24	88.7	82.91	125.95	140.1	158	38.37	41.16	40.39	71.12	72.68	69.72
ENSMUSG00000029465	Arpc3	118.82	108.31	111.01	111.2	123.19	39.56	50.4	137.88	90.6	78.44	114.29	125.07	123.15	114.61	117.3	38.55	63.8	34.4
ENSMUSG00000027315	Spint1	113.06	110.24	113.93	110.95	119.26	109.41	107.95	111.1	109.39	132.08	137.58	144.39	171.9	165.63	167.56	133.32	115.84	128.34
ENSMUSG00000021537	Cetn3	126.39	113.44	112.94	110.91	119.76	125.61	117.16	112.47	111.9	141.13	127.5	106.81	98.22	98.3	95.63	118.5	104.89	121.13
ENSMUSG00000014195	Dnajc7	112.61	110.21	112.03	110.78	124.24	113.67	105.14	105.45	111.39	129.33	126.56	122.33	91.16	93.61	91.27	100.28	93.58	102.19
ENSMUSG00000021598	Med10	126.39	139.63	139.52	110.51	137.57	137.05	114.2	117.56	111.98	162.42	170.9	152.38	88.04	89.94	90.42	90.47	102.41	116.15
ENSMUSG00000006024	Napa	106.88	114.16	112.68	110.51	111.83	114.41	117.99	129.18	124.2	91.29	92.92	83.92	140.37	139.08	141.71	118.36	126.7	136.03
ENSMUSG00000066979	Bub3	111.86	121.42	121.25	110.32	116.12	122.04	108	115.42	110.09	133.84	129.71	119.56	105.25	108.93	107.62	103.04	103.59	112.44
ENSMUSG00000032096	Arcn1	104.22	104.41	103.77	110.31	121.27	128.41	113.11	128.46	120.8	126.6	127.96	123	126.58	125.1	124.2	126.69	119.85	134.75
ENSMUSG00000041926	Rnpep	114.28	116.13	118.1	110.26	112.81	107.58	114.12	116.32	114.41	121.77	126.4	135.83	113.94	110.03	116.43	116.91	112	115.68
ENSMUSG00000040463	Mybbp1a	110.4	113.71	117.18	110.13	114.98	109.8	114.6	114.99	116.13	102.96	122.57	117.94	113.51	109.7	114.15	101.7	100.25	99.9
ENSMUSG00000027804	Ppid	98.14	102.73	98.32	109.9	98.72	118.77	109.26	98.06	100.77	128.26	128.27	119.06	82.78	84.98	83.45	87.66	94.21	89.05
ENSMUSG00000026305	Lrrfip1	116.74	116.41	118.31	109.9	112.58	122.54	126.21	125.77	129.17	82.99	89.54	95.78	118.83	117.24	117.73	108.11	118.66	124.19
ENSMUSG00000027447	Cst3	102.51	121.12	109.92	109.83	109.06	113.34	115.45	109.82	111.41	141.77	129.13	122.37	101.46	95.67	98.29	99.35	112.11	105.79
ENSMUSG00000109324	Prmt1	123.46	109.61	111.19	109.52	96.46	81.03	84.78	111.88	93.29	111.67	130.96	117.13	102.15	105.65	101.96	81.39	68.8	75.49
ENSMUSG00000027523	Gnas	119.41	97.6	112.44	109.19	93.96	98.73	119.66	104.64	109.42	96.47	83.53	86.52	126.52	124.59	124.82	121.03	110.96	99.39
ENSMUSG00000059743	Fdps	110.11	111.34	110.66	109.07	115.06	79.37	110.88	118.97	119.31	88.7	84.02	100.18	161.38	157.04	155.89	119.77	113.55	94.96
ENSMUSG00000014402	Tsg101	96.25	105.6	98.48	109.04	105.49	92.65	106.07	98.51	101.17	104.93	110.52	110.03	115.96	111.99	114.3	90.36	105.84	98.43
ENSMUSG00000094724	Rnaset2b	113.2	114.5	109.57	108.97	109.88	125.21	109.99	110.75	110.57	122.81	122.51	135.56	159.82	158.79	160.72	126.1	148.41	143.8
ENSMUSG00000028873	Cdca8	123.93	137.17	131.18	108.95	123.34	120.08	119.9	120.66	124.82	115.38	136.53	149.51	78.98	75.84	79.87	92.18	102.73	111.62
ENSMUSG00000002580	Mien1	108.38	118.26	116.25	108.87	105.86	109.08	113.8	108.54	99.54	152.39	169.91	144.14	95.08	97.83	95.98	98.23	99.12	113.2
ENSMUSG00000040158	Tax1bp3	110.9	97.88	108.42	108.75	109.07	105.68	97.11	106.48	102.08	141.23	139.85	123.76	118.41	118.43	119.63	115.73	112.49	111.91
ENSMUSG00000025982	Sf3b1	118.8	117.57	112.46	108.58	106.03	101.96	110.77	107.51	102.8	106.7	108.72	95.48	85.14	79.77	79.61	96.96	104.22	87.46
ENSMUSG00000006390	Elovl1	108.01	119.99	116.75	108.46	115.19	111.41	127.5	124.84	122.94	99.36	91.14	89.37	149.28	145.5	147.83	120.19	116.62	127.36
ENSMUSG00000029203	Ube2k	121.12	116.41	116.33	108.2	107.63	99.13	104.34	93.8	100.39	115.41	132.89	138.86	85.79	89.4	88.82	103.61	99.95	118.82
ENSMUSG00000028945	Rheb	99.55	108.24	98.54	108.16	109.87	107.07	104.93	101.76	102.44	119.69	119.88	111.7	115.54	122.86	113.12	113.04	111.4	127.24
ENSMUSG00000003299	Mrpl4	110.76	104.71	110.49	108.16	112.04	87.42	104.93	99.19	109.23	113.31	112.2	115.35	85.24	85.01	89.82	90.6	97.46	72.17
ENSMUSG00000038412	Higd1a	110.35	121.31	113.06	108.12	105.57	97.71	100.45	95.76	95.66	127.35	127.29	135.97	64.05	70.7	63.58	93.06	82.36	91.42
ENSMUSG00000045996	Polr2k	115.15	103.12	93.65	108.04	114.41	95.36	100.52	105.83	94.35	142.38	141.41	132.78	86.93	97.73	80.52	95.42	110.56	112.49
ENSMUSG00000029063	Nadk	104.95	106.65	108.47	107.9	110.2	107.32	108.2	117.5	113.26	99.18	98.44	106.57	117.52	118.42	119.78	120.52	111.04	102.76
ENSMUSG00000025381	Cnpy2	103.55	109.36	106.45	107.76	92.7	94.99	106.45	98.4	105.29	69.1	68.29	58.22	58.7	57.7	61.97	72.53	75.71	83.02
ENSMUSG00000029578	Wipi2	118.6	114.76	117.31	107.7	99.72	110.73	103.01	111.37	103.48	86.01	99.49	92.79	85.3	82.07	84.54	109.23	98.38	100.06
ENSMUSG00000024414	Mrpl27	104.18	102.1	102.21	107.68	106.3	106.96	102.82	118.04	116.03	121.15	123.15	100.41	82.42	89.5	87.6	86.51	106.18	107.71
ENSMUSG00000023967	Mrps18a	102.18	112.06	110.89	107.65	100.77	98.89	99.93	98.2	98.58	114.58	141.34	125.79	89.66	90.91	93.83	100.33	112.97	114.29
ENSMUSG00000034211	Mrps17	102.76	119.45	108.07	107.33	106.96	113	110.61	106.52	99.81	120.94	113.39	114.24	83.03	79.51	81.19	94.76	89.26	99.98
ENSMUSG00000039221	Rpl22l1	113.57	103.65	99.42	107.3	97.72	97.04	83.87	87.19	91.52	120.63	112.69	89.5	79.25	79.48	75.39	88.11	87.88	80.26
ENSMUSG00000016833	Mrps18c	107.14	120.79	99.43	107.2	101.75	106.2	106.07	104.27	98.74	116.42	100.64	101.96	93.94	106.66	96.46	119.84	119.54	129.95
ENSMUSG00000030304	Ergic2	112.72	104.23	98.71	107.12	112.16	113.96	107.32	92.55	107.77	127.18	102.5	115.68	116.68	111.69	106.44	121.26	115.07	115.81
ENSMUSG00000063787	Chchd1	108.81	111.58	99.89	107.07	95.52	98.89	109.98	98.77	102.56	122.7	116.81	110.7	113.72	122.1	118.02	103.68	104.82	107.1
ENSMUSG00000027203	Dut	103	106.95	101.13	107.05	103.93	111.52	96.32	92.73	98.73	126.85	115.34	127.36	63.53	59.93	59.17	79.82	84.29	76.94
ENSMUSG00000022382	Wnt7b	105.96	100.36	105.9	106.93	91.5	78.59	103.04	91.78	101.12	69.15	83.05	83.65	101.28	99.94	102.35	113.89	89.88	83.17
ENSMUSG00000038374	Rbm8a	115.31	120.35	112.93	106.8	113.67	108.85	110.09	97.59	98.7	125.48	120.61	118.07	80.44	83.05	79.39	95.96	95.29	98.91
ENSMUSG00000019373	Cops3	101.92	106.85	102.95	106.59	124.82	113.3	112.99	121.23	114.91	107.21	100.69	106.23	94.42	96.78	92.68	103.44	114.25	106.71
ENSMUSG00000020739	Nup85	100.06	104.32	105.7	106.32	92.41	122.91	103.83	117.72	111.4	104.99	97.65	91.69	104.19	104.89	105.1	105.28	108.54	114.48
ENSMUSG00000026219	Trip12	120.44	115.93	129.5	105.81	116.15	134.44	115.79	118.93	118.92	91.41	98.96	104.14	93.96	89.28	95.69	101.25	101.56	105.07
ENSMUSG00000006050	Sra1	119.31	113.7	116.2	105.72	111.26	111.12	97.51	114.99	101.78	106.69	104	107.39	93.54	97.76	94.87	105.89	97.3	108.85
ENSMUSG00000046865	Fbl	124.18	106.67	117.81	105.44	96.48	83	124.72	95.87	106.9	119.3	126.17	120.8	85.18	81.92	85.87	108.41	82.28	74.16
ENSMUSG00000028741	Mrto4	103.61	105.5	106.79	105.25	104.36	101.59	94.19	93.38	95.81	111.95	108.22	110.52	84.11	84.89	83.66	89.31	91.94	88.85
ENSMUSG00000031783	Polr2c	109.58	110.97	107.68	105.19	98.6	99.5	99.33	97.75	102.95	121.38	117.73	112.85	89.94	88.4	89.54	102.29	105.95	104.2
ENSMUSG00000053559	Smagp	98.67	94.36	98.28	105.17	98.54	87.99	100.68	89.52	94.88	112.33	139.15	144.57	103.5	103.83	103.97	107.44	112.31	103.54
ENSMUSG00000046364	Rpl27a	101.88	101.58	94.26	104.95	95.74	90.51	110.37	98.51	99.99	128.94	110.55	115.71	85.89	90.58	84.91	103.62	102.81	81.45
ENSMUSG00000041220	Elovl6	118.2	106.3	114.01	104.95	111.65	103.79	102.21	110.12	108.46	88.54	80.73	82.79	69.09	72.16	71.11	97.3	90.09	85.13
ENSMUSG00000042357	Gjb5	109.67	114.85	113.46	104.85	115.51	114.08	97.45	113.56	107.55	110.59	105	101.89	103.27	100.9	102.47	103.1	118.98	113.86
ENSMUSG00000006673	Qrich1	90.06	97.53	96.07	104.71	93.5	92.82	89.43	90.13	91	86.98	70.63	80.93	87.11	89.72	87.11	91.59	96.2	106.01
ENSMUSG00000040028	Elavl1	110.09	108.2	109.46	104.52	108.41	112.49	117.67	106.7	112.65	117.23	135.96	132.71	115.23	114.84	116.8	115.56	109.49	110.61
ENSMUSG00000034349	Smc4	97.03	96.56	92.13	104.49	106.19	106.44	104.15	106.02	104.82	55.84	52.02	48.89	47.25	44.1	44.85	104.56	109.27	98.04
ENSMUSG00000025358	Cdk2	101.51	101.99	106.09	104.41	107.69	106.07	100.96	98.2	102.31	144.37	143.29	151.33	63.47	60.47	61.48	76.46	83.8	72.51
ENSMUSG00000005683	Cs	108.42	111.32	112.25	104.32	106.53	104.89	98.19	105.72	104.3	114.51	123.14	126.29	95.3	96.87	96.15	107.26	116.87	92.5
ENSMUSG00000041438	Utp4	93.06	96.9	94.51	104.32	99.04	108.82	93.21	93.09	94.77	93.57	91	79.11	96.91	95.75	95.85	86.9	95.94	103.71
ENSMUSG00000021764	Ndufs4	107.07	99.26	95.8	104.23	108.53	102.55	127.09	121.46	125.37	97.67	89.98	88.03	121.14	128.71	122.76	130.27	130.24	130.65
ENSMUSG00000017421	Zfp207	94.37	91.78	93.67	104.16	89.34	95.05	95.6	98.01	97.26	102.75	105.99	118.57	82.25	86.36	83.63	107.69	103.77	95
ENSMUSG00000022913	Psmg1	99.56	108.32	102.29	104.1	99.39	93.76	97.2	99.45	91.82	105.28	85.79	97.36	84.37	83.5	83.33	82.28	97.76	93.34
ENSMUSG00000044147	Arf6	107.62	96.08	101.38	104.1	92.19	72.78	94.14	93.33	90.53	102.75	103.4	100.84	104.1	102.61	106.6	90.07	87.09	90.28
ENSMUSG00000061983	Rps12	119.55	91.76	92.37	104.05	86.33	67.4	111.83	81.25	89.3	97.76	108.38	96.11	83.69	88.75	82.06	111.14	100.73	80.97
ENSMUSG00000021048	Mthfd1	95.59	90.9	94.4	103.91	96.26	103.55	107.02	111.06	110.82	102.15	104.07	98.21	108.35	107.1	107.26	100.12	92.26	92.53
ENSMUSG00000031819	Emc8	105.82	103.87	105.75	103.89	113.6	103.98	92.41	109.7	84.04	155.97	141.46	143.88	78.99	76.4	77.5	93.3	101	81.99
ENSMUSG00000022433	Csnk1e	103.18	107.64	105	103.74	95.85	106.26	98.69	96.52	94.26	93.88	104.02	104.87	98.99	103.09	106.64	101.82	92.69	87.23
ENSMUSG00000030082	Sec61a1	109.95	104.86	110.75	103.72	114.83	99.5	116.99	121.22	118.95	103.23	113.73	126.62	137.98	135.73	137.17	134.06	124.8	121.85
ENSMUSG00000002981	Clptm1	97.3	93.53	99.39	103.48	92	103.89	109.44	105.45	110.44	107.44	123.41	117.49	131.2	132.59	133.37	120.18	111.62	114.54
ENSMUSG00000032215	Rsl24d1	109.95	103.67	109.38	103.41	108.34	111.69	106.5	116.48	113.81	121.11	135.67	112.02	98.78	99.21	99.29	102.58	103.91	112.79
ENSMUSG00000020328	Nudcd2	103.21	104.54	103.49	103.2	96.54	97	87.14	100.14	90.13	103.9	102.13	93.07	83.2	88.9	89.72	85.89	80.25	87.02
ENSMUSG00000026377	Nifk	111.68	100.67	102.92	103.12	106.68	115.14	105.64	106.41	106.61	125.55	118.93	121.91	109.43	109.84	110.91	107.41	98.49	111.5
ENSMUSG00000005656	Snx6	106.23	103.46	104.29	102.97	113.3	115.78	100.49	97.43	95.73	125.1	114.11	112.07	82.47	85.36	83.8	81	91.46	99.19
ENSMUSG00000061838	Suclg2	96.56	96.47	94.98	102.94	113.04	101.13	97.77	107.85	105.84	85.2	75.34	74.28	88.16	90.73	90.98	96.74	87.03	87.02
ENSMUSG00000026078	Pdcl3	99.7	102.71	106.16	102.71	105.72	95.31	101.07	98.28	92.82	82.82	86.79	84.63	65.99	66.43	65.98	80.78	74.82	92.96
ENSMUSG00000075701	Selenos	98.66	103.9	99.87	102.67	110.88	105.31	102.39	109.07	106.77	113.66	93.64	101.77	122.78	123.21	123.83	97.75	103.94	110.22
ENSMUSG00000062300	Nectin2	102.53	109.21	108.49	102.63	106.99	99.36	101.8	103.69	106.11	102.22	117.75	113.41	148.28	142.95	149.41	121.61	112.46	116.86
ENSMUSG00000071662	Polr2g	98.07	114.58	107.14	102.51	107.07	113.59	101.16	99.25	101.6	114.72	121.53	99.18	100.6	106.81	107.69	90.71	110.24	99.14
ENSMUSG00000078924	Gm12169	91.09	101.35	92.33	102.47	111.89	113.54	123.11	130.37	129.28	67.74	66.94	68.21	249.26	246.06	246.41	192.61	211.68	211.91
ENSMUSG00000035674	Ndufa3	86.44	94.27	79.37	102.38	73.51	65.46	92.8	88.14	76.58	77.95	74.84	74.85	75.46	94.98	77.25	106.75	96.46	96.07
ENSMUSG00000065990	Aurkaip1	101.39	99.89	104.47	102.37	99.67	91.08	90.2	84.59	83.84	106.78	102.11	103.56	75.82	74.3	76.56	81.82	78.83	91.32
ENSMUSG00000025917	Cops5	111.83	108.17	108.4	102.33	112.81	116.18	105.46	108.68	105.76	113.33	111.06	129.41	90	92.56	90.72	88.97	103.72	101.03
ENSMUSG00000019558	Slc6a8	99.64	80.17	89.1	102.2	64.41	58.8	95.51	67.55	86.14	84.6	106.44	123.34	61.76	58.08	62.12	86.54	44.78	53.12
ENSMUSG00000001783	Rtcb	109.33	103.75	105.72	102.09	109.42	112.72	100.53	111.16	103.04	122.53	120.65	106.47	105.5	100.69	106.7	89.19	92.93	101.49
ENSMUSG00000039001	Rps21	103.07	101.87	91.25	102.07	88.62	70.57	104.13	96.5	89.95	97.62	107.7	92.23	79.95	76.44	74.72	102.04	97.21	89.03
ENSMUSG00000028070	Naxe	105.48	97	99	102.05	97.95	102.95	97.9	116.13	108.35	86.42	75.15	77.22	103.66	107.22	104.77	106.48	120.55	106.76
ENSMUSG00000030224	Strap	100.38	96.47	99.79	101.97	101.35	99.46	112.05	98.86	106.36	124.41	108.49	117.65	97.39	92.95	96.27	98.82	95.88	92.05
ENSMUSG00000041057	Wdr43	90.91	102.61	99.12	101.88	111.18	124.19	105.31	107.19	111.19	82.06	87.9	86.75	107.35	106.25	108.08	112.62	111.05	130.86
ENSMUSG00000029730	Mcm7	106.5	98.03	100.55	101.87	96.7	106.83	94.81	96.74	93.4	118.32	117.47	101.92	77.13	80.34	78.46	95.79	88.1	81.59
ENSMUSG00000090693	Trim43a	115.02	122.23	118.45	101.77	119.1	113.66	85.8	89.43	89.89	248.12	222.91	196.7	24.75	26.68	24.11	65.15	61.9	70.35
ENSMUSG00000026209	Dnpep	110.49	103.25	113.78	101.69	97.14	116.01	96.52	97.7	101.96	132.59	133.97	125.33	84	78.72	82.65	98.82	98.64	95.27
ENSMUSG00000027423	Snx5	104.66	99.34	100.05	101.48	99.4	105.19	113.34	104.58	110.59	105.79	82.81	81.93	91.96	97.51	94.52	111.28	115.8	101.63
ENSMUSG00000022403	St13	99.05	106.09	104.28	101.46	113.9	116.02	102.03	114.94	109.66	90.93	94.96	94.37	88.66	90.4	92.89	98.87	101.03	118.58
ENSMUSG00000052997	Uba2	109.85	104.74	105.97	101.29	113.26	115.25	114.34	110.12	112.92	116.36	116.92	106.21	103.31	102.04	102.63	101.97	101.3	97.84
ENSMUSG00000058587	Tmod3	90.95	98.72	95.37	101.23	103.33	111.01	109.24	106.52	105.68	84.52	79.07	82.05	149.81	152.12	152.86	124.06	124.55	135
ENSMUSG00000059119	Nap1l4	97.31	103.13	102.27	101.17	95.07	104.27	90.42	103.17	99.1	93.9	89.78	92.23	92.19	89.24	90.75	85.27	104.29	87.02
ENSMUSG00000001833	Septin7	106.42	107.04	99.45	101.15	112.71	120.31	106.43	116.83	109.3	90.23	86.13	89.09	93.02	93.29	90.31	114.81	116.86	123.45
ENSMUSG00000028066	Pmf1	109.09	107.62	111.27	101.1	107.99	98.81	90.82	96.05	94.82	101.28	102.05	91.63	81.18	71.48	77.12	92.38	106	107.65
ENSMUSG00000064326	Siva1	102.82	98.94	101.81	101.09	91	83.23	98.75	85.93	91.85	99.55	99.67	95.71	94.75	92.38	92.36	93.28	96.64	89.09
ENSMUSG00000046942	Mageb16	102.19	104.5	109.78	100.91	114.01	116.9	102.18	102.9	102.5	111.07	120.03	134.25	95.89	98.14	96.11	99.92	101.59	97.35
ENSMUSG00000039382	Wdr45	98.14	108.18	101.96	100.91	101.78	97.17	97.87	107.83	99.65	97.55	103.32	94.81	90.94	89.53	91.58	86.35	89.93	88.9
ENSMUSG00000023942	Slc29a1	100.73	105.53	103.1	100.78	102.06	107.29	126.93	126.78	123.64	101.24	104.42	81.13	260.89	251.84	259.63	155.02	158.94	185.81
ENSMUSG00000004270	Lpcat3	103.52	104.25	104.97	100.68	98.04	96.34	97.44	96.1	99.32	131.98	134.61	134.79	63.71	64.92	68.73	65.52	75.13	74.29
ENSMUSG00000073616	Cops9	102.02	93.11	89.68	100.68	101.51	69.21	100.98	103.81	88.5	94.96	105.81	88.4	96.17	98.07	86.05	105.51	102.92	91.39
ENSMUSG00000063694	Cycs	97.7	98.78	97.36	100.57	110.61	109.13	101.89	101.19	98.19	115.31	112.84	102.51	100.73	100.75	100.83	96.75	92.76	107.91
ENSMUSG00000022962	Gart	93.41	105.72	103.43	100.52	97.66	98.18	92.86	86.83	92.76	98.2	109.07	92.01	102.62	100.79	102.89	93.92	92.47	95.42
ENSMUSG00000026553	Copa	93.52	88.88	93.86	100.51	96.99	109.01	98.02	101.93	103.42	84.24	80.21	83.45	133.41	132.02	132.03	109.54	120.99	112.97
ENSMUSG00000038429	Usp5	99.22	94.4	100.09	100.32	79.9	76.02	97.95	89.04	95.77	86.93	101.56	103.36	93.38	89.16	96.53	94.79	80.03	75.78
ENSMUSG00000024387	Csnk2b	91.89	94.18	95.53	100.31	94.62	93.05	96.87	94.13	95.5	112.78	105.64	115.21	104.29	92.56	97.75	112.61	118.42	85.83
ENSMUSG00000057278	Snrpg	95.52	97.33	86.85	100.26	89.1	79.59	95.56	83.65	82.14	109.96	119.84	117.25	68.98	70.9	61.75	96.37	90.63	81.64
ENSMUSG00000029686	Cul1	114.12	97.65	98.91	100.21	107.94	116.47	102.45	110.52	102.44	113.06	96.46	79.47	78.98	83.77	78.75	95.62	86.56	91.35
ENSMUSG00000041203	Trir	95.19	96.76	93.52	99.85	98.95	81.4	96.06	90.21	94.88	102.95	112.9	114.03	101.08	104.47	100.29	111.14	103.4	100.41
ENSMUSG00000043962	Thrap3	89.86	84.87	89.64	99.85	76.05	70.04	104.29	87.1	95.18	68.91	70.61	79.19	111.17	112.56	112.28	101.95	87.38	77.69
ENSMUSG00000034341	Wbp2	112.65	95.79	103.69	99.67	105.19	87.82	103.29	107.95	107.36	90.6	102.22	100.23	158.98	163.7	158.68	142.77	132.35	115.48
ENSMUSG00000023927	Satb1	83.68	82.44	83.61	99.62	83.98	99.7	89.03	97.3	92.66	65.34	68.49	80.26	156.9	156.87	157.13	123.05	128.35	129.51
ENSMUSG00000027944	Hax1	96.87	94.88	98.76	99.6	98.22	102.44	93.48	95.49	81.37	60.58	75.16	71.27	103.26	99.24	96.09	89.96	96.72	93.41
ENSMUSG00000073639	Rab18	99.15	93.88	87.88	99.58	97.69	110.25	109.75	101.03	103.61	127.18	117.78	123.66	146.45	150.89	145.93	130.99	117.62	119.25
ENSMUSG00000029388	Eif2b1	100.64	103.55	101.56	99.54	105.43	113.25	105.32	99.67	99.74	103.78	107.9	108.45	100.44	95.25	101.91	105.63	95.73	103.72
ENSMUSG00000020456	Ogdh	94.21	94.29	94.78	99.5	95.41	101.78	95.07	105.3	100.86	89.13	86.61	90.31	122.19	116.41	122.29	102.29	106.35	105.86
ENSMUSG00000030677	Kif22	114.91	118.96	122.02	99.42	108.63	116.75	107.53	88.63	103.8	125.16	136.07	141.11	78.87	77.57	78.59	83.42	87.87	89.57
ENSMUSG00000049969	Plekhf2	95.12	92.02	90.26	99.32	101.11	100.3	92.78	98.12	92.99	104.35	104.45	101.74	91.2	91.41	90.07	90.71	84.67	87.39
ENSMUSG00000001924	Uba1	97.3	99.83	100.18	99.29	89.17	88.76	93.15	94.39	92.59	100.99	113.3	118.69	76.8	75.03	79.04	93.11	80.94	67.48
ENSMUSG00000024231	Cul2	105.37	96.05	97.94	99.22	108.3	111.42	94.42	102.43	100.11	111.62	114.07	93.78	67.07	63.78	64.91	88.48	88.02	101.18
ENSMUSG00000040703	Cyp2s1	103.57	108.32	106.99	99.12	105.9	108.89	90.68	93.05	93.45	153.87	164.47	155.29	46.18	44.09	44	71.66	70.69	68.41
ENSMUSG00000025825	Iscu	106.4	102.57	99.41	99.11	98.3	102.19	99.05	96.09	97.82	119.71	113.52	120.66	89.88	90.19	89.28	83.09	96.44	100.13
ENSMUSG00000018761	Mpdu1	115.43	108.92	118.36	99.11	117.68	98.53	97.73	107.13	103.26	103.69	102.72	96.67	87.08	82.76	85.48	87.24	89.24	78.54
ENSMUSG00000019857	Asf1a	102.96	101.85	100.27	99.05	98.57	111.41	95.26	101.22	98.66	111.71	93.07	100.01	86.19	92.87	81.33	95.69	94.04	101.94
ENSMUSG00000029076	Sdf4	93.62	112.46	109.51	98.93	104.86	111.93	101.57	111.13	105.89	100.74	106.26	106.87	104.04	104.45	105.82	87.82	91.69	102.16
ENSMUSG00000001891	Ugp2	87.84	93.14	86.19	98.83	101.21	104.15	108.83	106.67	110.11	95.34	82.8	87.35	140.9	147.71	141.16	143.45	140.94	141.83
ENSMUSG00000033272	Slc35a4	96.08	94.95	96.26	98.78	96.41	96.27	95.25	88.94	93.03	91.56	108.1	124.05	100.97	102.15	104.18	109.72	104.08	120.86
ENSMUSG00000022415	Syngr1	106.07	102.37	99.7	98.7	90.42	86.72	100.74	94.24	101.95	130.86	124.52	121.45	106.72	113.73	108.82	95.92	92.44	82.09
ENSMUSG00000010608	Rbm25	84.67	68.07	75.34	98.59	87.13	87.74	86.42	87.47	95.94	47.93	47.74	56.53	80.5	77.56	79.13	101.35	105.13	102.71
ENSMUSG00000018501	Ncor1	95.07	83.64	87.69	98.41	90.25	95.49	95.8	85.05	86.37	78.66	88.38	94.54	84.06	86.63	85.94	87.73	91.1	93.47
ENSMUSG00000002718	Cse1l	99.02	89.33	95.56	98.36	101.95	110.44	89.07	99.83	96.49	119.25	114.54	98.25	81.74	82.91	80.9	99.37	100.49	100.5
ENSMUSG00000021868	Ppif	102.09	96.11	102.25	98.24	104.5	109.66	103.05	117.39	111.46	103.29	95.53	89.34	146.42	139.48	145.03	112.62	122.39	113.45
ENSMUSG00000030689	Ino80e	101.88	96.48	96.4	98.16	91.65	91.92	91.67	86.51	92.61	83.76	81.75	88.81	78.23	78.96	79.2	85.36	87.07	76.44
ENSMUSG00000031754	Nudt21	103.27	97.39	97.63	98.15	100.1	95.75	95.34	103.65	96.79	113.54	122.51	100.46	78.26	84.18	80.72	95.58	88.56	74.19
ENSMUSG00000037070	Rbmxl1	103.21	103.53	105.57	98.05	103.98	98.76	98.14	90.86	96.07	123.01	114.69	130.21	78	77.14	75.31	90.91	85.61	85.17
ENSMUSG00000000346	Dazap2	92.01	106.95	101.23	97.9	103.93	100.7	101.92	90.81	101.03	126.31	134.15	119.33	106.75	105.16	103.57	101.09	98.57	118.2
ENSMUSG00000034871	Fam151a	65.79	69.45	68.43	97.89	97.52	102.19	125.19	138.48	134.02	90.13	97.46	95.22	389.14	382.8	393.57	247.66	265.09	247.18
ENSMUSG00000026087	Mrpl30	100.51	107.61	107.45	97.76	104.26	109.08	114.61	97.08	104.85	123.29	105	111.02	78.96	80.02	81.28	92.61	111.53	97.12
ENSMUSG00000106918	Mrpl33	100.23	103.41	92.31	97.69	98.5	94.25	106.53	103.5	88.91	136.69	122.97	123.62	94.18	99.45	93.7	87.83	109.74	109
ENSMUSG00000037570	Mcrs1	93.48	101.95	100.47	97.6	89.62	95.28	93.6	90.22	92.34	121.04	116.3	117.99	90.7	86.64	91.04	95.86	87.78	85.93
ENSMUSG00000034560	Washc4	89.88	109.28	76.3	97.58	77.88	62.36	84.29	87.98	68.28	115.97	122.52	109.94	42.64	52.29	40.13	70.08	77.93	86.58
ENSMUSG00000023286	Ube2j2	92.52	86.43	89.2	97.5	95.65	101.57	83.66	87.87	89.96	103.75	115.13	106.68	96.28	96.99	100.11	95.63	83.98	99.6
ENSMUSG00000005378	Bud23	95.03	102.22	101.88	97.48	93.35	85.21	90.28	87.39	92.55	103.32	108	96.55	97.42	97.72	93.87	89.34	92.99	94.71
ENSMUSG00000067367	Lyar	100.06	107.99	104.98	97.35	92.8	103.84	94.38	91.66	97.12	100.21	91.24	95.31	73.23	72.96	71.13	90.54	86.24	86.54
ENSMUSG00000020846	Rflnb	96.35	89.63	90.44	97.32	87.58	88.78	92.44	86.56	90.24	86.89	94.18	90.87	84.47	83.56	84.69	87.91	84.13	83.59
ENSMUSG00000015357	Clpx	88.98	90.65	90.69	97.31	100.42	109.07	94.51	113.15	105.12	86.8	94.23	91.4	140.97	147.04	144.24	122.76	133.94	132.89
ENSMUSG00000028651	Ppie	101.64	108.68	110.32	97.3	101.91	113.41	99.74	107.85	106.54	110.58	111.06	100.9	93.11	94.49	98.59	93	96.36	114.36
ENSMUSG00000036398	Ppp1r11	102.53	109.06	100.71	97.22	100.35	76.88	99.24	94.98	93.43	122.31	120.78	96.37	74.24	78.69	72.56	76.13	84.45	81.05
ENSMUSG00000030647	Ndufc2	95.73	98.02	93.78	97.03	95.66	93.93	95.55	84.71	84.37	99.65	90.64	86.09	85.84	88.95	84.84	89.08	93.67	94.13
ENSMUSG00000041126	H2az2	94.72	98.64	96	96.95	98.64	98.35	102.79	105.93	92.05	124.88	117.4	115.3	97.75	97.06	90.59	103.62	97.26	110.39
ENSMUSG00000020706	Ftsj3	100.47	96.27	99.19	96.78	102.16	105.34	92.89	100.37	99.89	107.17	108.34	114.54	93.55	89.25	92.08	83.97	95.06	94.17
ENSMUSG00000022698	Naa50	99.45	92.48	94.56	96.75	105.79	112.84	91.62	99.77	96.75	104.64	90.94	92.25	92.32	94.3	91.63	95.2	91.91	99.84
ENSMUSG00000024346	Pfdn1	93.82	97.62	98.78	96.73	91.83	92.49	97.69	89.93	93.89	105.36	107.62	98.31	84.01	84.92	86.11	85.44	92.12	98.94
ENSMUSG00000034932	Mrpl54	94.38	87.2	89.63	96.51	96.12	74.62	92.29	89.97	89.66	107.63	111.07	105.23	89.84	91.92	88.02	99.08	98.24	104.85
ENSMUSG00000030058	Copg1	92.43	92.48	97.59	96.43	95.17	101.65	91.02	103.4	100.92	95.23	98.59	94.04	111.09	110.85	114.6	100.41	102.05	103.69
ENSMUSG00000015749	Anp32e	91.61	89.99	93.88	96.43	85.03	66.67	72.04	79.68	78.73	91.18	101.58	112.08	74.32	67.66	69.32	54.77	58.89	54.03
ENSMUSG00000027610	Gss	82.38	89.92	88.05	96.42	88.25	82.8	81.04	86.83	87.04	115.97	118.7	134.13	79.74	83.25	84.38	91.14	87.79	96.2
ENSMUSG00000020917	Acly	93.26	102.11	100.66	96.26	105.03	113.26	107.86	103	107.01	121.32	108.91	103.52	116.98	115.32	117.3	88.55	92.31	92.28
ENSMUSG00000025823	Pdia4	98.67	96.25	98.93	96.21	98.26	108.84	92.85	103.83	97.45	108.97	109.75	100.24	105.57	106.49	106.61	95.65	99.34	106.88
ENSMUSG00000035585	Tsen34	95.25	107.35	105.66	96.13	97.55	85.62	88.16	87.91	85.89	104.41	102.03	95.05	90.95	91.39	93.53	81.29	87.85	81.37
ENSMUSG00000050043	Tmx2	113.53	99.99	103.96	96.09	107.2	105.68	98.63	109	102.51	110.4	112.71	104.11	96.71	99.5	97.27	90.3	97.33	115.85
ENSMUSG00000010755	Cars	92.31	95.09	95.65	96.07	99.17	117.43	101.84	105.24	103.86	58.31	60.75	52.57	153.82	150.31	155.62	130.33	141.86	145.21
ENSMUSG00000028847	Trappc3	91.76	84.84	87.98	95.92	88.76	67.61	68.13	101.23	77.46	89.12	109.94	109.45	90.48	91.68	90.9	72.1	76.11	73.62
ENSMUSG00000030978	Rrm1	98.63	107.55	104.86	95.69	101.53	105.55	88.98	95.49	93.22	114.18	119.36	104.47	68.64	70.42	69.63	79.8	83.3	84.56
ENSMUSG00000032042	Srpr	93.45	90.38	91.22	95.48	92.32	85.37	84.2	97.67	88.93	105.44	95.93	101.57	96.68	97.52	96.64	84.6	85.1	91.48
ENSMUSG00000022673	Mcm4	96.27	89.61	92.3	95.4	95.63	103.01	85.36	87.19	89.81	93.7	87.48	77.5	73.34	72.81	70.44	70.13	83.83	84.63
ENSMUSG00000042729	Wdr74	104	97.77	99.8	95.36	97.49	92.59	94.51	90.02	88.8	103.78	105.71	104.03	88.94	87.97	87.41	92.71	90.73	88.66
ENSMUSG00000026520	Pycr2	112.44	99.7	109.76	95.36	96.34	86.61	88.01	95.93	90.72	95.44	105.29	92.98	66.26	64.72	68.31	77.56	71.1	64.94
ENSMUSG00000025935	Tram1	94.42	102.06	98.16	95.3	93.56	96.62	103.43	105.77	103.99	95.25	97.35	96.61	105.36	102.42	102.47	93.9	97.7	110.74
ENSMUSG00000049299	Trappc1	96.43	97.16	94.45	94.96	89.68	97.7	97.94	88.96	97.12	105.05	113.57	99.42	70.07	79.19	71.87	90.45	85.26	86.71
ENSMUSG00000011884	Gltp	97.78	94.83	96.08	94.9	89.87	76.88	79.78	73.42	75.12	109	128.59	129.11	45.65	42.64	44.42	54.41	52.9	51.66
ENSMUSG00000006392	Med8	95.27	84.37	96.85	94.9	93.62	101.3	78.86	87.52	86.49	106.71	103.9	96.81	72.74	73.96	74.83	71.88	77.8	88.06
ENSMUSG00000058550	Dppa4	106.98	96.99	104.25	94.89	101.34	90.67	85.93	88.93	87.8	114.43	115.81	136.31	44.97	48.31	48.22	56.57	70.04	69.16
ENSMUSG00000006205	Htra1	84.24	84.83	90.37	94.84	92.37	93.32	115.36	114.18	113.22	46.97	47.62	46.98	129.86	127.98	131.74	110.53	107.5	101.14
ENSMUSG00000052428	Tmco1	114.48	111.25	100.24	94.83	123.03	111.08	115.5	111.22	114.25	91.74	106.18	100.33	84.29	85.47	81.58	102.67	109.26	119.46
ENSMUSG00000047613	A430005L14Rik	91.61	93.14	95.74	94.82	94.67	87.93	85.07	95.2	92.01	139.63	119.82	106.48	92.71	89.36	95.67	85.31	97.63	103.67
ENSMUSG00000043207	Zmpste24	102.63	108.11	105.82	94.82	93.79	105.7	84.55	97.19	90.45	132.17	120.99	126.01	61.35	61.24	60.32	83.32	88.38	91.98
ENSMUSG00000018340	Anxa6	84.76	96.23	96.2	94.79	95.79	104.44	105.82	102.9	106.68	62.2	66.27	61.12	121.8	113.49	121.45	110.68	112.92	94.27
ENSMUSG00000008690	Ncaph2	100.15	109.96	108.93	94.54	103.82	102.94	101.86	106.19	104.43	90.76	98.46	87.28	110.68	110.69	113.74	101.01	109.25	102.62
ENSMUSG00000073838	Tufm	89.6	84.88	89.5	94.45	86.93	85.15	85.95	92.95	91.81	108.04	110.86	110.91	56.35	54.54	57.33	70.92	69.3	64.08
ENSMUSG00000001247	Lsr	86.95	93.31	91.43	94.44	85.53	84.56	91.31	84.73	86.66	78.1	82.55	87.51	120.33	119.77	125.09	93.63	94.08	85.8
ENSMUSG00000079442	St6galnac4	111.1	111.88	114.86	94.32	101.18	93.85	96.3	92.91	93.91	89.21	108.39	105.27	68.88	65.94	70.25	80.36	79.26	67.84
ENSMUSG00000030750	Nsmce1	103.85	107.18	107.61	94.11	91.72	111.23	80.31	88.98	82.3	150.77	138.35	117.34	48.95	47.52	46.62	61.74	67.89	75.6
ENSMUSG00000032299	Commd4	101.95	104.43	98.04	94.1	95.74	76.28	84.71	86.97	81.45	100.88	107.43	108.36	110.16	106.29	108.54	107.14	100.35	104.88
ENSMUSG00000021638	Ocln	75.31	82.84	77.46	94.08	95.87	93.46	106.01	103.76	105.29	57.91	45.7	51.75	181.04	183.13	181.27	121.88	134.92	141.52
ENSMUSG00000004626	Stxbp2	95.73	95.73	97.22	94.04	99.57	95.75	100.99	95.13	100.23	79.08	86.06	83.15	108.14	108.69	110.28	92.76	98.1	92.62
ENSMUSG00000005262	Ufd1	85.15	94.84	91.08	93.98	95.5	97.23	71.12	89.35	80.51	114.3	129.74	108.76	73.23	72.23	72.27	83.64	86.26	94.87
ENSMUSG00000032407	U2surp	89.21	74.91	82.89	93.92	82.72	79.65	79.63	78.14	79.74	82.49	66.26	74.92	71.09	71.01	71.69	88.64	83.37	87.67
ENSMUSG00000026280	Atg4b	85.24	79.35	81.02	93.78	83.25	82.79	91.86	88.23	91.89	109.16	94.29	88.07	101.98	109.28	103.73	90.77	97.94	97.58
ENSMUSG00000029776	Hibadh	99.19	101.79	103.42	93.78	95.66	97.72	103.14	105.34	102.04	105.08	96.56	94.81	101.72	103.57	103.79	93.69	84.03	93.28
ENSMUSG00000007458	M6pr	85.46	83.3	87.24	93.76	84.46	94.8	85.6	87.13	86.24	85.46	84.89	76.97	76.17	73.34	73.78	71.24	69.32	67.24
ENSMUSG00000021190	Lgmn	88.14	85.84	88.34	93.69	89.84	98.82	86.45	87.26	90.27	70.8	77.15	80.74	126.67	122.13	124.58	85.84	88.03	102.8
ENSMUSG00000024827	Gldc	102.69	98.64	105.37	93.6	88.92	92.6	80.39	78.64	80.13	112.18	130.53	116.14	80.39	80.67	83.76	72.95	59.59	63.45
ENSMUSG00000091228	Gm20390	77.42	82.31	66.17	93.55	59.47	22.42	79.39	69.23	54.28	99.13	114.51	89.33	53.13	73.12	48.69	68.27	68.25	64.16
ENSMUSG00000024151	Msh2	99.83	101.23	99.74	93.52	108.02	123.34	80.91	96.78	89.6	151.63	136.8	151.03	65.87	65.43	65.6	71.74	72.88	79.45
ENSMUSG00000006599	Gtf2h1	89.03	82.55	84.44	93.49	95.08	97.45	85.71	87.01	89.43	81.94	78.6	78.19	89.75	88.3	90.41	90.22	94.48	94.92
ENSMUSG00000019054	Fis1	89.14	82.32	84.69	93.33	80.25	70.49	93.41	78.36	87.34	89.74	96.18	85.41	89.03	89.24	91.26	92.21	90.17	78.81
ENSMUSG00000019814	Ltv1	83.81	86.4	90.63	93.27	84.32	100.19	93.52	89.31	89.45	86.8	88.26	89.96	97.65	97.54	96.53	100.56	98.97	95.89
ENSMUSG00000060904	Arl1	87.57	85.03	84.28	93.12	88.25	95.3	85.79	81.03	82.87	104.5	87.77	101	71.54	73.42	72.45	88.39	85.23	81.14
ENSMUSG00000041278	Ttc1	94.67	91.8	95.47	93.07	93.94	99.61	83.47	97.69	91.28	110.94	117.24	106.82	78.63	73.6	74.74	77.57	82.55	90.34
ENSMUSG00000031229	Atrx	89.75	83.65	89.12	92.95	95.45	92.89	102.21	90.65	99.45	65.91	57.29	62.92	51.2	52.91	52.3	98.64	91.38	90.51
ENSMUSG00000031729	Ist1	95.37	96.53	97.59	92.74	91.75	111.12	93.05	96	95.82	97.91	99	104.28	105.87	107.19	107.01	97.69	105.22	98.56
ENSMUSG00000026496	Parp1	95.13	83.7	93	92.7	101.06	104.67	88.5	85.29	91.38	100.16	101.17	101.23	64.81	62.9	66.2	74.97	78.48	69.27
ENSMUSG00000020929	Eftud2	93.89	83.55	91.31	92.69	87.36	99.41	86.47	83.46	87.99	90.47	90.25	92.09	79.53	78.21	79.14	69.59	70.74	74.99
ENSMUSG00000027533	Fabp5	107.85	98.38	101.02	92.49	89.59	76.35	83.52	72.76	79.4	101.98	100.63	98.51	15.5	14.62	13.77	49.75	49.92	37.18
ENSMUSG00000002767	Mrpl2	96.82	106.65	105.07	92.43	90.92	87.32	87.57	91.13	95.06	127.79	128.12	113.22	81.47	80.93	80.02	69.51	73.02	79.21
ENSMUSG00000063229	Ldha	88.53	86.55	92.51	92.24	93.45	91.81	92.66	90.44	98.24	52.32	53.18	58.65	101.69	100.64	99.97	90.57	99.62	82.41
ENSMUSG00000000743	Chmp1a	91.87	89.78	95.62	92.22	95.04	95.6	94.07	89.65	90.1	104.08	101.01	90.38	91.98	86.8	92.85	82.33	89.06	84.91
ENSMUSG00000001305	Rrp15	100.03	97.5	100.36	92.22	91.1	97.77	96.15	92.04	96.66	94.94	102.81	90.74	85.8	87.24	90.78	95.77	90.57	100.93
ENSMUSG00000026411	Tmem9	103.11	96.78	99.29	92.02	87.71	69.4	97.68	95.41	90.54	111.39	119.91	106.75	96.96	96.32	95.19	97.86	83.15	85.49
ENSMUSG00000031697	Orc6	80.43	86.28	86	91.93	93.82	95.57	88.01	86.48	88.73	104.22	79.9	89.47	69.89	71.93	67.86	89.21	94.35	87.35
ENSMUSG00000025403	Shmt2	86.18	73.02	79.26	91.9	89.55	82.8	92.32	88.19	91.87	54.92	52.29	55.3	153.24	149.08	155.15	123.35	129.82	117.5
ENSMUSG00000041859	Mcm3	94.07	98.7	98.15	91.8	94.03	100.33	86.03	89.49	89.36	110.05	100	96.48	68.25	67.99	69.2	69.94	78.52	83.63
ENSMUSG00000030867	Plk1	94.54	100.05	100.78	91.74	93.07	87.91	86.3	88.61	86.15	89.3	103.98	112.2	66.64	65.4	67.41	73.59	73.84	75.46
ENSMUSG00000024493	Lars	89.7	82.55	88.67	91.67	104.32	112.13	102.71	118.77	112.17	66.21	61.02	54.07	190.07	185.55	186.14	134.91	155.95	165.46
ENSMUSG00000024742	Fen1	97.26	94.22	99.49	91.63	98.81	108.02	89.62	105.58	99.35	132.63	129.78	120.64	87.04	83.81	87.66	76.83	83.34	101.36
ENSMUSG00000020664	Dld	83.04	90.68	86.89	91.58	95.79	104.66	90.7	91.58	90.66	100.29	94.98	89.4	83.03	82.54	83.19	87.09	93.7	91.19
ENSMUSG00000027828	Ssr3	92.51	97.94	96.19	91.52	106.34	106.98	107.09	121.12	111.16	118.73	108.11	98.18	101.7	98.2	96.99	104.37	115.74	106.7
ENSMUSG00000078626	Gm12790	100.71	94.44	90.6	91.47	87.82	85.42	70.12	71.81	67.75	123.81	128.57	152.76	20.23	18.4	19.92	51.74	48.39	54.16
ENSMUSG00000071533	Pcnp	87.19	83.02	83.92	91.44	96.76	101.85	95.09	97.35	93.6	96.19	98.7	88.19	96.42	97.43	95.25	89.33	106.24	120.44
ENSMUSG00000038510	Rpf2	102.51	96.39	92.94	91.26	109.7	93.68	97	82.45	90.85	106.56	95.66	92.54	72.57	77.45	74.63	79	87.83	98.77
ENSMUSG00000019969	Psen1	87.75	85.73	89.02	91.17	84.94	104.73	96.83	90.92	95.33	79.81	81.42	93.03	77.57	78.02	78.29	85.58	87.11	91.77
ENSMUSG00000029036	Atad3a	80.6	83.61	82.2	91.14	85.34	81.23	79.46	92.39	84.6	77.83	82.59	77.91	93.06	94.64	97.08	78.92	91.25	86.05
ENSMUSG00000019433	Gipc1	85.24	81.46	87.7	91.14	81.15	76.45	87.48	89.89	94.96	70.56	74.56	76.83	121.62	122.14	126.05	92.82	87.28	85.73
ENSMUSG00000029513	Prkab1	89.61	94.31	92.83	91.1	83.15	81.2	80.68	90.46	79.12	89.6	98.48	96.7	60.36	57.28	62.18	75.99	68.85	72.54
ENSMUSG00000003161	Sri	80.59	79.54	80.39	91.08	87.75	92.27	101.99	108.53	107.42	31.27	28.72	32.83	137.29	138.29	133.91	118.81	118.9	136.91
ENSMUSG00000051256	Jagn1	94.37	93.03	96.38	91.01	96.46	91.73	83	85.05	84.82	93.37	107.08	98.24	72.93	73.29	74.33	79.67	76.34	90.33
ENSMUSG00000021486	Prelid1	96.34	90.64	96.32	90.98	92.65	87.7	95.76	92.77	94.31	94.14	88.88	91.61	82.05	82.97	84.02	92.69	95.08	80.95
ENSMUSG00000039356	Exosc2	88.43	95.26	79.54	90.95	80.5	60.97	84.18	94.42	80.57	100.34	107.33	93.79	62.74	66.46	60.89	75.97	75.55	81.78
ENSMUSG00000036372	Tmem258	85.83	77.9	72.66	90.91	86.77	60.3	82.88	87.83	74.35	87.81	107.07	90.85	81.84	84.67	81.15	88.05	92.15	94.91
ENSMUSG00000052459	Atp6v1a	102.81	104.04	102.85	90.88	97.26	104.83	111.98	101.46	107.41	106.23	87.99	107.17	113.44	109.41	110.52	104.02	108.12	101.64
ENSMUSG00000014606	Slc25a11	97.89	87.69	93.92	90.79	85.01	83.72	86.84	89.07	87.56	83.52	81.38	78.93	83.53	80.89	78.86	78.64	68.49	68.72
ENSMUSG00000024007	Ppil1	94.61	97.29	98.99	90.76	96.57	97.95	91.64	95.17	90.13	119.15	120.39	109.76	75.53	74.54	74.69	75.97	87.62	85.96
ENSMUSG00000060147	Serpinb6a	86.82	93.85	90.07	90.76	88.86	90.74	83	94	82.98	93.7	96.75	86.47	65.58	71.12	67.18	81.18	74.69	80.58
ENSMUSG00000005881	Ergic3	104.63	96.85	103.76	90.7	93.67	98.44	90.31	99.83	101.79	102.45	108.29	103.76	99.93	97.16	101.61	83.89	104.33	89.79
ENSMUSG00000002768	Mea1	98.9	77.35	82.85	90.29	94.39	85.84	93.4	92.04	93.98	83.9	86.21	80.28	121.22	122.21	122.83	109.18	107.56	105.4
ENSMUSG00000014867	Surf4	89.33	83.7	86.89	90.25	90.54	86.17	85.55	89.26	87.84	98.64	103.85	104.91	104.98	105.38	107.68	87.71	101.3	112.76
ENSMUSG00000026966	Ssna1	86.28	84.75	85.69	90.19	92.39	84.83	80.15	83.52	82.44	85.47	101.94	92.46	85.42	82.61	82.41	74.56	89.73	83.67
ENSMUSG00000000278	Scpep1	96.82	90.81	96.96	90.17	93.62	88.54	84.47	87.54	85.26	90.71	87.71	88.38	135.97	132.49	134.71	92.48	85.53	98.97
ENSMUSG00000096210	H1f0	107.65	94.43	103.26	90.15	95.48	83.63	88.16	98.93	92.72	54.87	66.22	64.18	98.87	96.3	100	74.66	68.07	76.93
ENSMUSG00000017774	Myo1c	90.96	89.11	91.73	90.14	87.25	87.63	98.34	96.67	99.25	62.88	67.28	72.87	129.18	125.16	128.46	107.31	108.19	96.81
ENSMUSG00000074088	Snrnp40	103.74	101.62	107	90.05	97.3	115.65	103.26	111.72	102.11	124.22	130.33	108.58	95.59	90.85	95.57	86.68	88.37	90.46
ENSMUSG00000030890	Ilk	83.49	86.22	86.56	89.98	91.14	86.95	85.9	80.2	87.11	79.85	77.44	84.32	89.4	84.68	87.01	91.04	86.35	78.71
ENSMUSG00000007589	Tinf2	93.61	89.4	75.9	89.95	64.54	43.44	81.63	71.35	62.61	105.02	102.14	87.14	44.12	55.71	45.44	68.31	77.95	69.19
ENSMUSG00000038515	Grtp1	79.01	79.53	79.51	89.92	81.68	71.55	89.41	80.94	81.52	63.94	63.96	73.26	133.48	130.79	136.17	118.82	119.11	107.98
ENSMUSG00000003813	Rad23a	92.66	89.65	92.2	89.91	92.31	84.22	101.25	101.12	103.37	84.63	78.75	72.6	125.43	123.78	122.67	105.29	106.45	101.37
ENSMUSG00000016664	Pacsin2	96.66	83.26	89.26	89.87	92.49	92.88	90.83	94.67	92.74	67.09	73.1	62.31	89.63	92.17	89.77	92.08	91.74	93.93
ENSMUSG00000008373	Prpf31	86.29	97.53	98.61	89.84	95.85	85.89	82.1	93.98	89.95	96.72	84.17	79.7	85.89	82.34	83.56	83.48	86.28	86.84
ENSMUSG00000035268	Pkig	93.11	93.62	96.33	89.68	96.07	92.41	73.21	72.97	67.59	116.9	118.03	108.78	39.22	35.85	39.71	61.98	59.61	57.27
ENSMUSG00000003779	Kif20a	85.21	93.5	90.2	89.56	87.33	98.29	84.09	83.32	88.71	108.1	109.17	110.65	47.06	46.23	47.35	63.83	57.59	63.65
ENSMUSG00000062867	Impdh2	94.67	89.19	93.51	89.53	87.16	109.44	94.21	88.21	91.03	101.07	105.49	109.26	84.59	83.77	83.05	80.78	86.93	81.1
ENSMUSG00000028567	Txndc12	103.7	97.94	98.07	89.37	88.59	95.26	89.04	82.83	86.99	119.3	111.94	101.83	80.63	81.71	77.75	76.31	84.39	89.97
ENSMUSG00000018821	Avpi1	92.49	102.74	100.41	89.06	94.3	71.66	83.61	74.47	82.84	112.91	135.69	116.07	51.26	48.53	50.55	60.49	57.34	62.04
ENSMUSG00000032412	Atp1b3	86.38	86.21	88.78	89.05	87.99	100.38	81.83	79.87	79.98	100.26	81.73	93.27	70.54	70.39	73.03	73.45	70.07	76.88
ENSMUSG00000032116	Stt3a	96.5	97.97	96.5	88.99	100.66	111.24	108.48	120.01	112.44	106.91	96.38	97.65	113.79	119.53	121.73	107.8	110.96	123.91
ENSMUSG00000033294	Noc4l	87.07	94.26	95.61	88.88	90.33	95.15	79.51	82.97	84.96	90.51	86.53	99.36	73.99	76.29	76.6	77.96	84.56	83.31
ENSMUSG00000039768	Dnajc11	83.67	80	86.79	88.87	97.18	106.55	93.71	98.5	97.11	104.88	97.42	104.65	89.97	90.08	90.5	86.54	97.3	107.21
ENSMUSG00000036199	Ndufa13	88.28	91.07	90	88.82	89.88	89.01	91.26	87.57	90.07	106.67	101.37	92.94	103.84	108.5	102.07	93.11	96.7	111.87
ENSMUSG00000023307	Marchf5	78.65	79.9	79.64	88.7	85.89	88.12	95.11	84.68	92.43	72.48	70.72	71.12	121.23	117.13	122.03	119.6	113.94	104.62
ENSMUSG00000068921	Dap3	96.39	100.24	99.68	88.69	106.29	101.49	99.96	93.02	93.49	110.02	108.84	81.45	93.48	95.61	96.87	92.05	87.91	96.95
ENSMUSG00000024935	Slc1a1	68.27	71.67	72.75	88.68	91.29	90.84	98.24	108.75	102.73	59.6	65.98	63.42	319.99	323.62	326.38	181.7	190.99	182.3
ENSMUSG00000035086	Becn1	86.58	78.31	84.67	88.53	109.68	96.63	91.15	100.48	94.54	85.19	83.36	71.52	117.11	110.86	115.35	93.06	95.85	109.72
ENSMUSG00000004096	Cwc15	83.49	78.91	81.53	88.44	85.53	90.24	85.52	78.49	84.02	102.35	90.76	94.92	67.2	66.47	65.33	86.35	80.77	73.76
ENSMUSG00000025289	Prdx4	82.35	83.93	79.75	88.35	73.2	76.98	88.13	74.47	77.97	96	83.3	89.94	59.34	61.98	61.32	80.08	71.88	68.67
ENSMUSG00000029145	Eif2b4	84.4	89.69	88.31	88.34	92.64	89.11	76.63	82.59	78.75	94.18	98.65	94.98	75.84	72.72	72.86	74.86	76.15	80.47
ENSMUSG00000009535	Rnmt	93.87	97.77	94.79	88.21	95.1	96.61	80.49	91.86	87.1	100.39	77.64	88.78	86.29	91.16	84.56	84.74	88.09	93.74
ENSMUSG00000047751	Utf1	102.91	94.5	100.78	88.13	88.48	80.58	79.09	74.38	83.75	99.33	101.66	98.59	83.86	78.09	84.87	73.49	73.02	58.37
ENSMUSG00000061136	Prpf40a	80.97	86.79	80.28	88.12	81.48	65.48	90.92	78.11	76.67	70.07	75.41	66.43	78.64	78.57	77.52	90.82	92.88	87.15
ENSMUSG00000024829	Mrpl21	84.72	87.15	80.9	88.02	79.2	81.62	88.82	84.67	90.65	104.92	91.01	98.14	83.76	89.54	83.29	90.21	79.86	91.22
ENSMUSG00000018379	Srsf1	82.17	76.49	78.77	88.01	78.01	70.01	91.76	84.62	82.04	110.44	122.28	114.3	91.18	90.45	89.62	99.47	83.06	90.36
ENSMUSG00000025868	Higd2a	94.43	96.43	90.15	87.99	101.94	92.08	99.78	98.86	97.28	88.43	92	89.22	109.72	110.97	109.26	108.61	101.77	113.26
ENSMUSG00000022820	Ndufb4	91.06	90.54	79.92	87.89	86.6	74.93	83.77	80.34	81.96	97.53	98.81	82.86	76.79	78.24	73.6	82.18	84.21	85.99
ENSMUSG00000024576	Csnk1a1	86.87	89.46	82.38	87.73	84.9	91.81	90.55	91.5	91.24	79.12	82.68	81.79	102.37	106.71	102.18	104.93	97.43	97.71
ENSMUSG00000003421	Nosip	84.87	90.84	91.68	87.51	81.41	71.79	80.55	73.6	74.23	80.18	85.35	78.65	81.31	84.07	83.08	75.13	88.38	80.43
ENSMUSG00000020475	Pgam2	81.85	85.39	86.63	87.44	79.38	78.68	74.17	69.31	70.48	122.89	91.62	63.09	26.97	27.02	27.06	43.8	46.74	43.44
ENSMUSG00000024583	Txnl1	92.5	89.42	91.99	87.42	88.96	92.41	94.06	79.64	83.67	114.06	110.42	110.71	70.55	74.18	74.25	84.61	82.52	72.19
ENSMUSG00000033581	Igf2bp2	85.69	82.09	83.23	87.26	78.02	82.87	92.5	76.08	83.17	72.96	83.42	90.37	106.43	105.73	107.65	91.68	85.37	88.98
ENSMUSG00000029464	Gpn3	72.88	73.91	73.8	87.22	82.76	88.61	92.54	83.65	86.02	90.33	83.95	71.88	82.42	85.35	82.72	85.49	100.66	102.14
ENSMUSG00000041870	Ankrd13a	92.09	82.35	83.75	87.19	71.79	79.34	83.81	65.8	80.73	107.79	119.78	115.62	80.63	80.81	81.09	81.78	64.64	53.8
ENSMUSG00000028138	Adh5	96.27	89.6	90.54	87.16	90.09	95.21	89.42	94.31	92.03	93.19	76.85	87.17	82.88	82.56	81.46	77.06	78.87	75.09
ENSMUSG00000049760	Micos13	88.76	92.47	92.38	87.15	84.21	81.28	81.73	92.98	85.4	80.2	96.37	76.81	93.08	96.36	95.35	86.27	88.97	97.81
ENSMUSG00000045594	Glb1	80.72	84.31	87.04	87.1	91.01	101.63	100.6	100.74	106.25	97.49	106.96	93.44	183.43	176.86	181.89	129.7	141.64	132.65
ENSMUSG00000022391	Rangap1	83.9	86.08	90.41	87	67.76	71.28	78.85	69.56	76.67	91.05	101.22	108.69	68.89	67.13	68.64	68.12	64.78	56.63
ENSMUSG00000045948	Mrps12	95.13	97.87	91.43	86.87	92.78	92.59	87.77	89.24	93.32	130.86	128.18	119.46	86.67	90.15	90.23	94.69	101.83	100.33
ENSMUSG00000031438	Rnf128	86.73	85.27	87.42	86.8	91.95	88.38	99.06	99.15	100.25	40.46	43.04	47.18	136.54	133.85	133.56	121.87	123.17	124.87
ENSMUSG00000032002	Dcun1d5	87.87	89.55	84.06	86.75	80.25	73.66	83.64	75.87	80.16	104.63	108.76	116.67	71.55	71.25	69.41	84.83	80.94	70.86
ENSMUSG00000003346	Abhd17a	84.93	72.5	77.66	86.52	73.49	57.45	85.09	58.87	73.37	88.99	95.14	98.3	71.66	70.05	72.66	73.1	59.4	47.34
ENSMUSG00000063849	Ppcdc	76.56	71.64	73.26	86.51	80.97	64.42	79.97	70.79	73.98	77.45	72.5	68.35	36.36	38.69	37.03	75.34	74.62	61.34
ENSMUSG00000021040	Slirp	74.48	77.86	52.53	86.47	60.29	36.47	75.98	72.6	53.23	84.16	78.11	86.21	64.04	65.66	58.48	75.14	71.78	85.73
ENSMUSG00000020484	Xbp1	89.87	81.59	88.83	86.4	85.84	94.72	101.27	97.62	96.38	75.88	68.98	62.46	160.29	159.64	161.73	127.53	126.97	132.58
ENSMUSG00000038683	Pak1ip1	88.31	90.3	92.15	86.37	86.2	108.11	82.24	93.73	90.55	94.74	88.66	87.27	85.56	85.15	83.89	83.19	92.37	92.31
ENSMUSG00000068566	Myadm	90.83	100.91	96.48	86.31	101.45	88.08	98.21	100.61	100.17	55.48	71.08	81.39	147.04	143.87	148.26	123	128.97	116.69
ENSMUSG00000024856	Cdk2ap2	78.25	81.06	80.71	86.11	94.09	80.75	96.58	87.76	95.4	102.43	103.38	97.57	172.23	173.18	171.49	128.8	142.19	142.47
ENSMUSG00000038712	Mindy1	75.44	80.47	80.24	86.06	80.81	84.09	81.24	81.11	81.66	67.67	79.77	70.1	96.94	91.92	95.71	74.47	77.2	83.98
ENSMUSG00000031586	Rbpms	90.65	91.95	93.35	86.04	87.52	81.59	81.97	79.19	80.75	114.17	128.07	118.63	59.58	58.69	59.6	71.29	74.06	69.8
ENSMUSG00000028470	Hint2	88.17	96.96	84.16	85.97	81.79	75.87	85.19	83.49	77.32	87.27	85.75	69.08	80.15	82.44	80.75	88.76	85.84	97.86
ENSMUSG00000032458	Copb2	94.52	90.24	94.29	85.77	91.21	99.81	88.6	87.51	89.6	89.11	87.88	82.67	99.86	100.23	101.5	97.81	88.53	94.59
ENSMUSG00000048277	Syngr2	93.59	94.98	96.54	85.77	92.26	89.62	86.14	98.07	89.7	75.45	86.83	92.02	82.34	84.38	83.25	88.35	75.97	76.5
ENSMUSG00000034744	Nagk	92.13	95.91	92.29	85.61	86.22	84.5	88.44	91.43	89.88	82.21	67.76	64.83	63.7	60.46	61.36	72.94	75.69	72.37
ENSMUSG00000024309	Pfdn6	96.95	103.45	98.11	85.5	94.49	81.44	94.62	96.04	95.54	107.08	128.13	118.83	95.44	93.59	93.79	89.71	104.55	103.49
ENSMUSG00000028672	Hmgcl	91.78	92.78	92.27	85.45	89.02	90.61	85.53	78.52	82.29	128.48	116.01	117.53	69.77	70.93	70.6	65.28	73.81	75.99
ENSMUSG00000054309	Cpsf3	84.26	93.99	91.42	85.27	99.61	90.13	90.33	101.71	97.53	102.89	99.58	96.39	86.09	86.41	89.22	88.92	88.76	102.62
ENSMUSG00000026526	Fh1	95.65	97.98	80.44	85.16	92.09	88.4	90.28	97.18	95.4	103.93	83.71	79.71	57.06	59.68	57.86	87.74	90.85	84.89
ENSMUSG00000020386	Sar1b	85.32	77.58	79.49	85.09	85.11	84.34	83.81	79.94	80.94	99.78	98.64	95.79	99.66	98.4	95.11	98.6	91.05	97.22
ENSMUSG00000041360	Pum3	78.22	85.51	80.86	84.73	72.94	85.82	81.39	84.11	83.47	89.11	82.68	78.24	72.35	71.33	71.7	79.62	74.25	88.63
ENSMUSG00000000561	Wdr77	74.88	75.56	73.31	84.56	78.46	87.77	78.43	83.05	79.02	88.95	95.22	100.59	86.31	83.21	85.95	85.71	92.36	87.59
ENSMUSG00000018900	Slc22a5	62.32	63.7	65.39	84.52	89.17	91.09	117.38	131.8	125.52	49.63	56.75	73.36	164.51	156.74	161.4	158.73	175.13	162.31
ENSMUSG00000027671	Actl6a	81.22	75.16	77.43	84.45	80.97	78.65	84.98	85.17	82.75	78.23	82.86	83.78	90.42	89.05	90.1	80.72	94.16	86.29
ENSMUSG00000074476	Spc24	77.15	77.93	78.14	84.39	89.62	64.39	83.29	86.55	71.53	91.62	93.52	69.74	63.5	64.72	61.75	68.94	79.89	70.67
ENSMUSG00000022686	B3gnt5	67.06	70.04	69.6	84.35	90.93	97.96	95.57	87.23	91.65	51.11	47.95	49.62	93.54	93.85	92.29	98.11	109.91	106.48
ENSMUSG00000003808	Farsa	92.12	84.41	90.36	84.31	90.18	75.16	81.95	81.28	84.83	90.75	100.28	97.09	87.84	85.49	87.47	82.48	86.16	79.11
ENSMUSG00000032470	Mras	75.78	88.02	82.67	84.3	75.59	74.5	83.14	82.18	88.94	78.57	70.21	72.99	59.32	63.03	62.93	70.92	70	56.91
ENSMUSG00000030934	Oat	86.73	91.58	89.93	84.27	88.72	99.26	80.1	80.86	80.37	75.47	76.47	71.45	54.25	52.68	54.17	60.44	61.58	68.42
ENSMUSG00000026457	Adipor1	89.54	95.68	93.27	84.22	89.4	88.44	87.62	92.94	89.27	100.55	99.19	91.24	93.74	89.48	92.72	83.82	82.64	77.94
ENSMUSG00000022771	Ppil2	76.76	82.48	80.99	84.12	92.17	94.46	86.71	95.11	91.73	92.8	89.35	90.75	89.83	87.66	89.62	79.18	90.27	80.04
ENSMUSG00000019659	Ccdc12	83.92	82.46	84.48	84.07	86.77	71	74.32	74.28	76.82	98.04	103.73	98.82	70.61	70.37	69.45	71.02	80.91	81.49
ENSMUSG00000021645	Smn1	91.21	83.33	88.06	83.95	82.63	89.31	75.38	79.58	78	97.75	100.3	94.74	79.89	76.69	73.49	89.65	79.81	87.58
ENSMUSG00000027668	Mfn1	69.94	78	72.89	83.93	77.28	99.6	79.14	83.8	91.33	104.07	110.55	101.28	83.96	84.62	87.51	86.26	92.11	89.77
ENSMUSG00000040746	Rnf167	89.9	82.9	88.96	83.84	84.33	85.11	75.8	74.81	74.23	69.29	82.11	81.08	110.75	109.35	110.98	94.93	91.35	93.63
ENSMUSG00000005667	Mthfd2	77.59	75.15	77.75	83.72	69.43	76.82	87.96	75.81	84.89	33.67	27	22.65	116.45	114.97	113.58	108.27	101.38	86.87
ENSMUSG00000028568	Btf3l4	76.62	77.4	83.29	83.67	82.17	76.38	81.02	70.52	76.2	93.11	82.44	77.07	62.28	56.42	59.2	69.34	79.85	79.04
ENSMUSG00000039016	Timm8b	82.44	84.76	76.67	83.65	77.27	62.56	99.37	72.62	83.56	105.95	91.29	95.47	65.85	66.17	67.61	70.73	72.5	77.18
ENSMUSG00000035399	Oser1	78.51	74.72	74.84	83.65	83.6	90.42	69.26	82.02	74.84	100.17	106.86	95.56	76.81	74.6	75.93	72.56	81.94	95.28
ENSMUSG00000022283	Pabpc1	85.41	83.69	84.09	83.64	81.08	72.83	81.31	74.98	77.05	57.68	63.09	69.01	77.26	81.53	78.72	93.95	84.15	77.96
ENSMUSG00000026755	Arpc5l	70.45	85.87	79	83.48	83.39	90.89	82.23	75.77	80.43	92.71	104.28	91.99	98.25	99.41	98.96	87.84	88.84	97.53
ENSMUSG00000028869	Gnl2	76.1	78.03	78.94	83.45	84.22	99.02	79.33	80.68	84.27	71.68	80.32	75.54	75.24	72.97	73.71	80.98	80.35	94.25
ENSMUSG00000032786	Alas1	97.01	117.48	106.37	83.16	90.73	93.59	84.73	85.16	82.58	91.53	95.95	98.78	68.38	66.64	65.37	72.7	77.52	81.65
ENSMUSG00000029920	Smarcad1	94.81	103.68	94.13	83.16	82.43	90.55	88.47	75.41	82.91	78.19	76.96	78.49	43.68	47.11	48.66	62.32	67	65.46
ENSMUSG00000032178	Ilf3	93.52	96.54	99.58	83.1	92.53	89.89	78.13	94.87	86.77	80.47	80.63	77.35	90.75	88.03	90.36	77.41	79.61	96.98
ENSMUSG00000020290	Xpo1	88.08	76.6	80.95	83.1	90.93	87.21	86.93	99.68	92.3	78.27	79.38	87.04	77.14	74.16	74.28	84.29	82.05	97.88
ENSMUSG00000040713	Creg1	70.42	75.34	69.02	83.01	87.01	85.24	86.01	82.53	79.65	88.9	86.58	82.08	102.29	115.3	111.31	102.91	107.22	106.77
ENSMUSG00000000001	Gnai3	84.46	84.14	84.92	82.97	90.3	101.03	91.9	92.27	94.62	89.65	88.37	84.86	101.78	102.06	102.22	90.31	87.93	91.84
ENSMUSG00000058076	Sdhc	88.09	84.61	81.2	82.96	75.18	80	81.86	85.64	87.81	82.23	75.83	77.45	77.59	81.93	77.91	83.3	97.24	81.73
ENSMUSG00000001627	Ifrd1	71.35	67.39	66.94	82.96	89.03	80.65	71.41	78.44	69.57	65.94	54.34	73.84	67.32	69.24	62.95	85.45	65.02	66.26
ENSMUSG00000018362	Kpna2	74.14	80.9	79.16	82.85	81.39	90.89	75.04	83.97	85.25	76.84	134.23	186.03	56.43	53.48	56.51	86.65	90	101.36
ENSMUSG00000072676	Tmem254a	83	83.93	80.91	82.84	87.04	84.68	71.07	65.4	68.21	113.34	122.88	113.04	47.99	53.9	53.45	59.02	65.08	62.64
ENSMUSG00000019470	Xab2	82.69	92.03	89.74	82.82	82.32	89.96	75.21	91.04	82.95	72.77	72.91	80.62	72.9	70.54	74.35	81.92	79.79	85.77
ENSMUSG00000024812	Tjp2	87.63	84.58	87.77	82.8	85.2	84.28	81.9	80.77	84.78	77.21	93.9	98.83	79.43	80.92	81.57	84.46	79.06	70.1
ENSMUSG00000022351	Sqle	68.17	77.46	74.87	82.8	81.88	88.69	93.28	90.4	95.79	42.11	43.3	43.62	169.64	169.98	170.35	93.04	105.56	115.42
ENSMUSG00000024601	Isoc1	91.58	84.78	92	82.69	81.49	84.13	72.05	71.2	74.73	77.9	87.53	89.53	39.49	37.57	40.24	55	60.94	60.38
ENSMUSG00000029201	Ugdh	97.94	92.7	95.95	82.58	91.55	98.77	83.05	84.63	86.57	86.77	101.53	100.26	70.25	71.04	71.26	79.82	85.53	94.62
ENSMUSG00000001380	Hars	80.48	81.9	84.19	82.53	71.8	78.46	74.11	80.44	75.15	88.91	98.95	92.24	72.89	72.11	72.28	67.37	73.08	61.12
ENSMUSG00000029394	Cdk2ap1	85.14	77.24	78.88	82.45	63.33	61.47	75.7	53.66	67.25	109.27	108.88	102.75	42.04	46.84	45.05	54.63	41.64	46.86
ENSMUSG00000038880	Mrps34	91.98	90.62	93.41	82.45	97.75	81.82	78.79	84.47	80.95	100.45	102.78	89.36	73.13	72.43	75.92	73.57	74.9	74.03
ENSMUSG00000028857	Tmem222	90.37	101.38	93.28	82.39	85.55	94.64	88.34	85.36	88.84	73.35	77.45	76.81	86.24	84.7	83.31	84	85.23	91.69
ENSMUSG00000034974	Dapk3	76.44	83.36	84.69	82.34	72	73.21	79	77.71	77.67	65.76	75.98	73.4	56.51	51.84	55.98	67.94	66.72	58.56
ENSMUSG00000021039	Snw1	79.58	79.57	76.55	82.26	82.51	78.32	80.47	76.04	73.69	101.22	107.36	97.73	72.2	74.13	71.94	79.2	68.91	83.26
ENSMUSG00000031546	Gins4	86.37	80.56	81.43	82.26	82.93	92.73	75.18	84.17	77.28	84.56	84.54	84.94	65.76	60.68	63.28	74.24	64.64	81.57
ENSMUSG00000052456	Get3	79.08	85.86	88.17	82.24	67.69	57.78	76.7	61.02	73.9	78.9	97.72	92.59	70.54	69.91	69.18	75.18	54.25	68.33
ENSMUSG00000024197	Plin3	79.61	80.57	83.97	82.22	64.48	65.55	71.92	77.25	74.51	80.1	79.91	70.28	81.27	89.3	82.66	71.53	72.63	73.93
ENSMUSG00000029500	Pgam5	78.28	86.94	82.64	82.18	77.72	85	78.87	76.36	78.52	65.82	65.21	68.81	85.48	86.49	84.58	89.23	84.44	76.86
ENSMUSG00000062203	Gspt1	82.75	95.36	94.09	82.16	103.4	106.3	75.68	101.97	86.67	91.01	87.74	80.74	69.77	75.22	72.83	78.73	78.53	107.35
ENSMUSG00000027133	Nop10	80.23	87.89	78.19	82.1	83.23	74.45	85.58	82.97	85.91	104.83	93.89	86.99	75.75	77.05	75.57	85.07	85.88	87.14
ENSMUSG00000039985	Sinhcaf	86.92	94.87	89.83	82.02	102.29	107.4	93.65	100.22	95.42	85.06	74.42	79.77	86.29	85.73	84.05	75.95	81.95	107.84
ENSMUSG00000018565	Elp5	86.12	89.47	91.49	81.91	79.45	80.76	84.44	86.41	87.3	86.81	82.66	92.84	88.35	87.71	92.26	84.65	89.63	86.03
ENSMUSG00000031826	Usp10	69.61	75.3	71.98	81.85	81.5	71.65	75.38	69.51	77.47	84.02	90.4	92.84	73.91	78.76	73.58	67.86	69.19	67.41
ENSMUSG00000022452	Smdt1	82.14	77.52	75.28	81.82	84.52	74.42	83.38	84.87	80.12	100.74	91.08	68.9	86.32	85.54	84.34	85.21	83.22	81.1
ENSMUSG00000025139	Tollip	84.55	82.95	87.06	81.81	88.65	87.57	97.85	94.01	95.74	62.1	69.94	66.67	104.07	106.34	106.27	91.78	94.85	94.09
ENSMUSG00000021115	Vrk1	84.77	79.52	80.02	81.71	78.09	95.64	78.31	84.63	83.77	92.68	79.19	80.32	69.33	70.33	69.26	79.38	80.48	83.14
ENSMUSG00000020116	Pno1	86.97	85.17	87.61	81.66	89.05	88.71	80.99	78.49	82.15	117.77	102.16	103.87	65.31	67.53	64.61	79.36	76.9	87.86
ENSMUSG00000025016	Tm9sf3	81.05	75.03	78.13	81.59	76.33	83.86	87.33	77.88	82.91	88.85	96.45	92.86	114.23	116.55	117.04	96.81	86.43	101.92
ENSMUSG00000001552	Jup	80.48	84.7	83.71	81.54	80.2	73.25	79.56	72.26	75.4	70.25	72.53	78.25	55.9	55	56.21	68.4	54.29	59.52
ENSMUSG00000059586	Nsmce2	74.83	73.27	73.21	81.5	81.72	83.31	77.12	79.38	75.31	79.69	87.36	68.02	83.26	84.72	78.77	86.68	90.8	96.91
ENSMUSG00000026576	Atp1b1	79.93	77.14	77.38	81.45	80.88	82.16	85.61	84.29	81.24	73.92	77.65	79.17	140.21	137.37	134.14	108.23	104.81	109.95
ENSMUSG00000034424	Gcsh	64.74	76.01	68.45	81.38	77.67	73.64	63.95	69.38	62.43	107.49	98.54	100.04	44.36	44.95	45.41	60.02	59.43	61.61
ENSMUSG00000020088	Sar1a	81.18	75.31	80.73	81.3	84.35	100.1	87.67	92.69	89.95	104.6	113.68	98.76	106.46	100.75	106.93	105.47	91.29	107.55
ENSMUSG00000025103	Btbd1	88.25	87.92	87.39	81.27	77.5	84.3	79.95	75.57	78.28	66.21	63.29	53.42	57.27	53.71	54.31	65.54	60.03	62.67
ENSMUSG00000020485	Supt4a	72.35	73.12	79.33	81.24	75.89	84.5	68.04	76.65	75.48	102.78	97.4	103.48	64.87	67.52	65.64	75.25	82.03	81.69
ENSMUSG00000030204	Ddx47	85.44	81.52	83.93	81.19	83.09	89.73	86.21	88.19	88.95	97.48	92	104.21	80.37	81.26	82.34	86.82	83.54	89.52
ENSMUSG00000005873	Reep5	71.54	52.25	53.48	81.17	55.73	54.96	82.7	90.93	89.41	36.28	30.85	27.46	192.17	200.43	187.06	139.53	130.34	132.97
ENSMUSG00000000385	Tmprss2	84.41	86.26	86.6	81.13	86.39	86.26	67.52	93.04	80.04	79.24	79.44	83.63	43.2	41.22	43.13	54.23	57.97	60.38
ENSMUSG00000020078	Vps26a	76.82	73.33	74.36	81.12	76.01	81.48	85.3	74.37	81.81	81.72	81.51	77.71	79.7	79.68	79.73	89.43	86.31	93.07
ENSMUSG00000019851	Perp	84.7	81.87	81.9	81.1	73.98	75.54	75.44	79.72	79.74	91.4	104.2	115.71	25.87	26.41	26.61	48.1	47.07	43.14
ENSMUSG00000020534	Shmt1	83.3	81.83	87.6	81.06	80.52	83.94	80.07	86.91	79.27	82.73	85.62	98.22	91.54	90.99	92.48	86.98	84.87	79.13
ENSMUSG00000030872	Gga2	84.89	84.56	86.41	81.03	82.09	83.22	79.02	94.43	86.93	85.82	90.14	97.98	116.43	114.97	119.54	84.71	93.9	76.59
ENSMUSG00000021996	Esd	90.09	95.97	92.41	81.01	92.93	85.19	88.98	80.67	82.91	98.39	108	81.48	64.51	62.42	62.87	70.64	84.65	78.62
ENSMUSG00000031504	Rab20	66.16	78.15	75.05	81.01	90.35	73.98	84.45	93.33	87.75	84.77	80.76	85.57	102.63	105.26	106.34	114.54	102.75	109.69
ENSMUSG00000000902	Smarcb1	87.09	88.66	87.84	80.99	94.82	93.76	87.87	85.44	87.35	99.54	87.71	85.37	84.18	82.16	84.71	92.15	99.25	84.68
ENSMUSG00000028699	Tspan1	85.76	96.23	88.76	80.8	85.42	89.69	86.42	85.08	83.52	72.38	78.53	71.73	75.26	79.08	73.9	73.59	70.36	72.22
ENSMUSG00000060288	Ppih	73.64	75.66	78.14	80.37	73.33	73.38	80.97	78.99	82.16	106.56	93.94	93.36	56.73	57.61	53.29	62.1	66.83	68
ENSMUSG00000038975	Rabggtb	81.74	81.2	81.39	80.35	77.6	85.7	77.01	68.72	71.49	95.25	95.15	86.21	68.97	70.99	70.91	78.06	77.01	87
ENSMUSG00000032112	Trappc4	83.4	81.71	83.62	80.33	83.3	86.84	87.07	86.01	92.19	97.86	88.62	98.58	101.11	96.25	101.33	91.25	86.52	96.2
ENSMUSG00000035505	Cox18	91.04	92.69	92.88	80.15	82.94	82.16	73.76	72.12	71.98	83.8	72.71	70.73	44.95	43.6	43.01	54.38	58.8	57.98
ENSMUSG00000071653	1810009A15Rik	94.05	91.9	91.32	80.12	75.46	73.46	77.01	76.07	79.19	105.11	103.57	93.2	60.76	58.02	57.59	71.43	61.52	65.68
ENSMUSG00000072572	Slc39a2	73.36	80.64	79.61	80.09	67.52	71.51	85.5	74.86	85.99	51.59	50.38	51.06	116.66	116.92	116.34	92.01	82.14	87.44
ENSMUSG00000025856	Pdgfa	74.81	73.15	74.83	80.05	81.69	71.6	74.16	75.56	75.95	36.74	40.31	45.41	76.29	72.23	75.68	86.72	92.66	89.3
ENSMUSG00000031402	Mpp1	77.47	74.05	75.16	79.72	81.29	90.92	77.91	80.12	77.04	86.55	94.02	95.04	72.21	72.38	72.47	76.25	83.13	72.25
ENSMUSG00000038298	Pdzk1	72.17	66.37	68.71	79.69	81.36	82.46	78.24	73.4	80.14	73.53	58.02	76.31	96.69	92.29	96.68	80.37	75.36	79.58
ENSMUSG00000063511	Snrnp70	85.44	88.12	85.25	79.63	72.28	91.66	84.73	79.29	81.39	97.31	106.6	107.87	82.13	86.41	82.26	95.51	94.91	68.21
ENSMUSG00000004263	Atn1	84.56	71.29	78.61	79.63	66.81	51.86	75.03	56.47	68.21	67.37	77.58	80.61	74.03	80.65	82.03	75.75	61.2	56.08
ENSMUSG00000001999	Blvra	85.17	81.4	83.51	79.55	87.1	88.09	79.22	83.83	78.98	77.4	60.99	54.1	72.56	75.79	77.23	72.34	71.17	93.89
ENSMUSG00000019782	Rwdd1	74.04	68.73	69.51	79.42	67.33	74.25	64.04	58.99	63.25	87.99	76.36	76.42	48	48.79	51.75	63.4	59.47	67.89
ENSMUSG00000020265	Sumo3	69.2	74.1	70.56	79.4	79.19	76.4	78.35	72.56	73.31	89.71	103.68	98.95	68.03	63.33	67.1	75.39	72.43	66.09
ENSMUSG00000060962	Dmkn	69.45	64.12	63.88	79.36	75.23	73.93	87.06	80.45	85.04	24.7	39.96	29.91	148.19	156.24	142.06	92.31	93.42	107.48
ENSMUSG00000029767	Calu	85.23	75.44	76.56	79.11	90.99	84.04	84.9	91.78	87.05	82.71	88.82	82.38	91.76	93.45	93.7	88.56	90.75	90.93
ENSMUSG00000039568	Ubald1	81.24	77.21	81.24	79.03	75.31	61.82	75.57	68.66	69.28	87.67	108.17	110.95	78.78	78.56	77.1	70.74	62.79	66.11
ENSMUSG00000028821	Syf2	73.2	77.17	79.61	78.96	73.46	79.92	77.68	74.06	81.42	85.31	90.44	85.78	86.99	86.09	83.85	74.9	87.23	102.56
ENSMUSG00000015217	Hmgb3	84.2	78.49	77.59	78.91	84.47	86.91	73.56	71.55	72.98	122.98	117.52	98.4	47.43	46.69	46.07	59.69	54.61	63.32
ENSMUSG00000054312	Mrps21	66.97	59.9	63.65	78.89	53.47	62.14	65.77	56.3	60	107.95	115.37	116.66	71.22	74.69	66.91	62.25	62.51	71.71
ENSMUSG00000028959	Fastk	84.64	83.2	86.56	78.8	76.9	67.23	83.33	71.37	78.36	65.26	69.59	74.65	67.93	63.31	69.46	78.64	71.3	50.95
ENSMUSG00000042719	Naa25	71.7	65.41	68.95	78.77	75.22	88.82	75.9	77.19	79.2	59.58	64.55	71.51	93.37	90.2	89.82	94.27	91.06	80.47
ENSMUSG00000025066	Sfr1	85.6	84.81	81.13	78.39	76.15	75.24	70.28	58.64	68.46	99.89	96.91	97.74	65.36	67.72	63.79	75.03	57.74	78.55
ENSMUSG00000031715	Smarca5	80.5	79.94	80.38	78.3	88.34	89.53	76.64	78.16	78.27	81.96	84.25	75.33	56.64	56.08	56.89	72.85	75.3	82.43
ENSMUSG00000015869	Prpsap1	76.22	72.03	75.19	78.25	75.12	82.02	66.75	69.63	66.21	119.55	120.22	159.43	77.26	74.31	74.02	69.56	74.88	67.84
ENSMUSG00000031591	Asah1	68.43	73.06	67.99	78.25	72.77	85.77	78.31	78.9	77.58	61.52	51.38	52.51	97.15	97.44	94.72	83.97	89.94	94.97
ENSMUSG00000020803	Txndc17	78.62	69.71	72.02	78.24	72.76	68.18	74	79.58	81.91	88.53	86.01	78.11	62.39	62.5	60.42	72.52	69.88	51.32
ENSMUSG00000031879	Ciao2b	70.77	69.14	71.38	78.21	69.9	70.03	70.93	75.21	73.45	81.19	90.37	92.76	70.99	69.83	71.27	72.54	74.05	74.01
ENSMUSG00000037361	Sf3b6	73.98	73.29	69.01	78.2	76.73	78.91	77	73.66	72.6	87.93	88.56	83.18	53.58	55.76	54.97	66.93	64.96	71.79
ENSMUSG00000058355	Abce1	73.99	79.92	76.84	78.2	78.43	85.43	76.05	82.71	78.39	86.74	70.17	77.59	69.33	69.11	68.86	83.05	84.92	78.09
ENSMUSG00000022427	Tomm22	72.02	70.4	71.91	78.16	67.11	68.16	72.27	62.29	72.42	108.85	101.45	105.63	48.22	52.36	49.01	63.43	62.8	52.57
ENSMUSG00000019471	Cdc37	76.91	82.54	80.24	78.08	83.56	72.4	82.82	79.25	82.37	90.78	96.67	92.47	82.76	84.09	82.35	79.1	75.83	68.37
ENSMUSG00000039168	Dap	69.01	67.84	70.08	77.98	72.16	69.19	76.72	70.49	71.1	87.71	79.69	88.02	89.98	84.89	85.32	72.13	71.56	68.43
ENSMUSG00000021807	Rtraf	80.64	81.97	82.26	77.93	74.11	71.92	78.54	77.34	79.13	85.5	78.7	79	58.09	58.8	58.21	71.32	70.46	62.82
ENSMUSG00000030403	Vasp	79.05	74.33	76.33	77.87	59.2	40.34	72.63	64.59	64.33	45.36	57.82	54.06	79.31	80	81.37	70.39	52.98	45.34
ENSMUSG00000033793	Atp6v1h	86.73	85.04	85.84	77.82	99.36	99.22	86.72	95.59	93.03	94.35	86.64	83.98	111.86	108.33	108.54	94.63	107.19	102.17
ENSMUSG00000024991	Eif3a	69.75	69.17	70.64	77.81	74.82	76.56	69.98	70.69	71.32	69.4	59.97	68.4	55.4	55.81	54.94	65.34	67.37	62.41
ENSMUSG00000039128	Cdc123	75.79	78.64	76.27	77.8	83.35	73.71	80.84	90.84	84.9	74.76	74.93	65.88	73.52	73.88	74.17	78.76	87.25	87.08
ENSMUSG00000028923	Necap2	78.7	91.99	88.74	77.72	88.29	77.53	81.44	84.51	83.81	77.54	90.76	84.02	116.48	117.11	116.34	90.72	88.65	107.23
ENSMUSG00000027288	Zfp106	70.83	75.8	73.74	77.66	73.41	61.12	79.29	77.82	69.21	60.75	64.68	77.78	58.53	56.47	61.13	80.24	62.02	54.42
ENSMUSG00000032563	Mrpl3	68.66	79.19	73.13	77.65	75.83	85.67	66.75	66.44	70.54	81.97	86.3	90.42	68.54	68.49	67.13	76.41	82.65	71.64
ENSMUSG00000024800	Rpp30	71.15	82.26	78.09	77.63	85.93	82.17	87.57	76.17	82.93	105.89	107.28	96.47	66.82	65.29	67.81	84.53	70.81	88.29
ENSMUSG00000044408	Sptssa	71.96	72.74	74.61	77.61	73.83	75.52	64.87	58.82	59.83	97.21	100.06	104.85	47.4	50.52	46.2	63.08	60.75	56.1
ENSMUSG00000028884	Rpa2	83.85	79.03	83.19	77.6	72.88	78.69	72.53	76.81	80.42	93.76	88.64	89.74	68.22	68.84	68.85	66.49	75.36	81.49
ENSMUSG00000022265	Ank	82.05	77.59	78.98	77.51	72.91	70.52	75.11	61.46	69.47	55.1	63.15	66.74	34.25	33.95	33.72	50.02	48.88	38.91
ENSMUSG00000037236	Matr3	75.09	72.79	77.13	77.5	81.09	101.68	79.06	78.01	83.09	65.94	61.93	76.82	57.36	58.03	56.16	71.86	73.41	62.82
ENSMUSG00000021814	Anxa7	75.42	77.97	81.95	77.48	73.54	76	70.8	75.65	76.06	99.79	96.84	94.15	80.8	79.51	81.2	80.54	83.32	81.08
ENSMUSG00000062070	Pgk1	81.45	75.46	78.09	77.46	84.34	93.57	100.98	94.24	96.88	71.61	54.54	67.33	115.95	111.15	118.64	85.49	97.57	98.15
ENSMUSG00000033386	Frrs1	84.76	79.9	83.72	77.41	80.29	75.79	64.42	66.95	63.53	79.3	85.76	81.58	37.96	38.19	36.64	62.33	60.49	54.55
ENSMUSG00000029616	Erp29	80.68	78	76.82	77.38	77.41	78.22	82.79	76.92	78.85	96.64	97.52	98.42	113.64	113.54	118.6	90.5	91.91	86.22
ENSMUSG00000038416	Cdc16	66.47	74.5	70.73	77.38	76.2	78.47	80.86	78.01	76.97	75.6	68.55	63.39	88.01	86.22	89.18	80.08	80.61	96.95
ENSMUSG00000020074	Ccar1	67.71	67.21	67.57	77.37	76.55	63.35	65.65	67.84	61.28	60.43	52.77	51.75	41.96	48.22	38.74	73.32	66.88	63.71
ENSMUSG00000084786	Ubl5	71.08	81.57	72.6	77.36	64.71	60.64	77.39	65.48	64.42	85.47	88.03	92.9	56.93	63.23	54.37	63.55	72.37	63.74
ENSMUSG00000006373	Pgrmc1	75.83	87.06	81.96	77.27	79.16	78.78	71.02	84.27	80.81	72.15	71.34	92.93	64.69	63.54	63.54	69.03	66.29	71.15
ENSMUSG00000023110	Prmt5	86.86	72.38	79.07	77.2	73.52	80.77	67.45	68.29	71.76	104.21	89.95	100.48	64.4	66.8	67.04	68.82	75.48	77.92
ENSMUSG00000027715	Ccna2	76.64	80.82	80.09	77.17	73.68	79.28	74.31	72.64	73.13	91.24	85.4	91.75	55.8	54.41	53.3	76.95	65.17	63.1
ENSMUSG00000033020	Polr2f	79.01	82.25	74.71	77.16	77.1	58.35	82.01	67.23	73.52	94.23	87.91	96.06	60.98	66.7	65.15	76.96	82.44	72.41
ENSMUSG00000025228	Actr1a	75.46	70.43	72.49	77.16	74.26	75.92	77.8	78.36	77.96	89.73	91.32	104.93	72.39	74.61	74.34	70.07	72.92	76.55
ENSMUSG00000064145	Arih2	68.47	63.64	68.39	77.16	69.82	62.74	70.27	73.54	69.78	67.49	73.21	67.32	69.25	66.77	66.08	68.72	64.32	56.56
ENSMUSG00000028693	Nasp	75.85	73.93	78.7	77.15	79.32	88.55	75.29	79.92	76.39	68.82	68.23	70.22	57.83	58.23	58.38	75.26	85.48	85.9
ENSMUSG00000001228	Uhrf1	80.93	82.51	85.75	77.09	78.78	75.65	76.97	77.18	80.57	89.47	87.69	90.28	79.3	73.76	76.75	69.58	68.5	67.81
ENSMUSG00000003380	Rabac1	79.05	78.16	79.75	77.06	73.1	63.86	89.46	82.31	81.67	84.95	91.63	77.68	111.19	114.65	111.02	95.11	92.35	95.25
ENSMUSG00000042462	Dctpp1	86.59	82.86	84.13	76.95	73.12	77.07	74.53	76.19	73.37	124.18	121.83	115.75	72.32	69.9	69.84	68.88	66.19	66.02
ENSMUSG00000038909	Kat7	66.87	63	66.65	76.9	65.05	81.96	68.74	60.68	65.39	69.54	70.66	89	65.57	67.23	67.59	67.55	63.21	70.17
ENSMUSG00000046756	Mrps7	79.67	70.57	78.24	76.87	71.15	74.13	76.04	70.32	74.97	90.38	86.54	95.17	68.07	68.91	66.64	64.31	61.57	69.16
ENSMUSG00000026249	Serpine2	49.25	58.02	54.77	76.82	67.89	68.94	84.77	88.66	82.92	49.39	49.6	75.55	97.96	95.86	91.45	77.88	83.62	88.37
ENSMUSG00000020430	Pes1	75.17	66.97	70.55	76.81	74.82	72.96	57.07	67.18	63.31	88.21	79.59	85.42	66.28	64.45	66.78	56.4	58.37	56.86
ENSMUSG00000029246	Ppat	81.83	81.95	80.38	76.8	85.4	80.45	73.64	74.07	71.57	82.53	72.75	72.05	63.66	67.44	63.03	68.04	66.26	63.8
ENSMUSG00000037149	Ddx1	82.17	76.66	72.81	76.78	77.51	88.6	70.89	82.48	76.78	85.45	82.41	86.02	75.53	65.86	73.77	69.15	75.18	88.09
ENSMUSG00000043004	Gng2	79.96	69.7	77.79	76.66	72.35	71.18	89.64	80.92	90.61	50.29	39.69	40.34	107.57	106.76	100.22	90.64	101.66	92.14
ENSMUSG00000036352	Ubac1	76.24	78.29	77.5	76.57	73.06	69.77	81.52	77.53	79.24	107.73	80.53	94.22	68.04	59.98	65.13	72.97	73.22	72.32
ENSMUSG00000051154	Commd3	83.36	96.34	88.25	76.57	85.28	90.08	82.83	86.09	81.01	105.99	92.11	90.8	74.63	73.4	69.08	84.95	80.82	91.41
ENSMUSG00000017843	Ppp2r5c	67.87	87.3	76.57	76.55	95.79	104.32	83.76	101.44	96.8	75.59	68.84	55.95	75.87	82.03	81.49	79.41	103.7	99.24
ENSMUSG00000042684	Npl	78.61	73.01	78.51	76.53	74.96	80.34	65.17	67.95	64.87	131.16	109.81	100.7	35.54	37.84	36.59	44.23	39.33	43.26
ENSMUSG00000021957	Tkt	76.99	74.86	79.66	76.36	76.52	70.4	72.84	78.7	78.81	66.49	65.62	71.49	76.07	76.72	78.94	71.6	65.27	55.6
ENSMUSG00000028322	Exosc3	79.67	87.06	83.47	76.35	76.25	80.21	70.4	80.76	76.03	103.74	93.09	91.3	58.63	55.71	57.65	60.24	65.88	72.55
ENSMUSG00000024498	Tcerg1	81.98	73.11	80.91	76.34	72.36	62.69	70.9	65.74	66.13	49.29	58.37	62.22	71.1	68.94	69.46	77.83	74.71	67.86
ENSMUSG00000034908	Sidt2	76.36	82.84	83.37	76.21	74.36	80.65	72.55	58.63	68.68	71.68	85.21	92.34	59.62	60.65	62.2	60.96	64.92	44.1
ENSMUSG00000003200	Sh3gl1	70.42	77.34	77.65	76.21	68.96	60.87	74.36	71.63	72.4	64.13	71.76	67.44	65.93	66.01	69.53	66.83	64.58	63.53
ENSMUSG00000038812	Trmt112	72.64	74.56	72.44	76.2	74.53	78.88	67.71	65.48	64.84	92.39	102.94	98.77	65.27	64.82	63.18	62.58	58.25	69.08
ENSMUSG00000028677	Rnf220	64.35	50.82	56.7	76.17	55.96	47.2	68.12	48.96	61.28	69.09	65.6	65.39	114.93	119	115.97	84.29	54.12	46.39
ENSMUSG00000035150	Eif2s3x	80.01	70.71	75.1	76.12	80.2	79.27	77.89	78.02	81.06	74.57	69.75	78.5	57.84	56.07	57.96	65.01	73.63	64.1
ENSMUSG00000034509	Mad2l1bp	76.7	74.63	74.97	76.11	76.3	76.49	64.16	74.3	72.31	93.91	88.25	74.89	47.27	45.85	47.71	65.85	63.11	63.22
ENSMUSG00000021276	Cinp	82.53	75.61	75.61	76.04	69.22	70.33	74.01	71.5	78.44	84.9	105.69	93.15	73.08	78.02	70.39	80.28	81.85	70.32
ENSMUSG00000027429	Sec23b	78.09	86.96	83.34	76	88.51	85.28	85.87	91.95	88.71	98.56	96.69	91.99	98.2	95.02	96.83	82.64	84.71	92.42
ENSMUSG00000029422	Rsrc2	75.09	64.53	69.04	75.99	69.95	80.5	68.12	66.99	72.1	70.72	52.98	45.9	55.17	57.48	55.16	70.85	68.32	80.36
ENSMUSG00000007041	Clic1	76.69	77.14	74.69	75.99	76.73	72.32	73.73	81.75	73.05	66.98	71.69	69.85	100.3	95.71	102.48	80.01	80.95	74.88
ENSMUSG00000038482	Tfdp1	71.77	77.46	76.6	75.67	75.16	81.6	78.45	77.9	78.8	86.69	79.03	79.04	66.26	61.26	65.74	63.27	69.51	60.98
ENSMUSG00000024002	Brd4	70.85	59.16	64.3	75.61	70.28	70.7	66.76	59.75	67.03	56.22	63.69	63.93	90.25	91.48	94.24	82.25	62.59	66.21
ENSMUSG00000017677	Wsb1	67.18	77.18	74.65	75.52	75.36	80.8	71.02	75.92	72.81	62.1	75.53	87.32	49.37	50.03	50.4	78.15	82.3	79.09
ENSMUSG00000067148	Polr1c	79.84	78.61	84.09	75.5	81.74	80.02	81.83	71.76	77.59	91.32	96.26	84.03	71.89	66.63	68.11	70.62	77.84	74.54
ENSMUSG00000026749	Nek6	86.85	89.67	87.89	75.43	80.48	84.11	80.37	79.25	80.11	67.05	57.23	55.5	73.22	72.76	74.72	71.88	67.86	73.3
ENSMUSG00000053801	Grwd1	74.1	80.8	83.21	75.39	86.92	80.54	66.61	82.09	73.68	86.64	99.43	93.72	71.64	68.78	74.18	63.64	80.58	85.22
ENSMUSG00000008333	Snrpb2	65.75	62.99	56.35	75.39	60.68	50.32	61.77	56.67	59.97	78.06	75.22	65.23	42.55	45.7	40.42	61.2	56.38	55.03
ENSMUSG00000019872	Smpdl3a	68.65	65.73	65.1	75.37	74.43	75.95	71.69	80.66	78.91	78.52	71.21	74.93	144.99	142.31	142.65	96.14	101.82	86.17
ENSMUSG00000026766	Mmadhc	80.78	85.99	79.47	75.36	84.64	81.03	71.94	73.21	74.19	96.18	85.83	78.55	66.74	68.77	67.67	68.27	69.12	72.16
ENSMUSG00000032803	Cdv3	89.36	92.53	89.74	75.35	86.36	84.48	73.45	101.9	86.56	69.04	86.57	77.67	89.45	90.02	89.25	68.95	76.68	87.7
ENSMUSG00000020361	Hspa4	75.25	73.15	73.61	75.34	79.33	82.55	69.84	72.65	73.56	78.41	76.42	80.97	64.33	64.66	65.78	73.31	76.01	74.76
ENSMUSG00000028861	Mrps15	76.92	74	73.78	75.31	70.78	73.51	72.16	71.34	73.48	88.87	86.21	71.18	66.44	67.97	67.74	77.34	71.4	67.54
ENSMUSG00000032249	Anp32a	84.33	83.5	80.78	75.26	65.93	59.49	67.04	59.9	66.92	96.45	80.62	92.87	33.5	36.6	34.22	47.77	51.03	38.83
ENSMUSG00000026669	Mcm10	85.08	95	94.33	75.22	84.92	97.67	80.37	78.92	78.64	91.55	84.4	91.59	50.35	50.15	50.59	60.81	67.94	70.14
ENSMUSG00000004460	Dnajb11	69.11	82.96	79.02	75.17	71.4	82.91	75.72	77.08	77.45	73.58	74.28	82.7	86.66	85.98	89.8	79.65	84.34	93.92
ENSMUSG00000032050	Rdx	73.95	77.25	76.72	75.13	80.82	89.55	77.41	78.45	80.58	74.05	65.65	70.26	70.4	71.29	71.24	82.24	81.46	84.7
ENSMUSG00000018171	Vmp1	71.72	77.63	74.9	75.05	77.74	83.12	75.57	83.89	81.31	98.03	98.13	101.35	78.49	82.52	80.6	75.52	77.37	86.43
ENSMUSG00000030629	Zfand6	83.53	77.3	75.66	74.94	77.6	80.88	75.58	80.42	81.51	80.47	73.68	63.04	90.63	89.94	90.48	69.86	92.06	90.53
ENSMUSG00000038633	Degs1	63.55	67.8	64.68	74.9	68.55	83.75	76.75	82.04	76.92	95.89	94.63	87.65	120.22	121.74	119.42	97.47	109.97	94.77
ENSMUSG00000023990	Tfeb	73.85	74.04	74.15	74.9	66.45	44.84	64.35	66.34	64.11	66.99	78.86	73.05	76.99	71.98	75.49	61.68	59.27	51.74
ENSMUSG00000038503	Mesd	85.86	82.39	86.32	74.77	69.12	74.21	76.54	75.58	90.96	93.16	80.09	77.55	85.58	80.75	76.92	78.72	71.59	63.04
ENSMUSG00000030538	Cib1	74.18	70.41	69.73	74.62	72.54	68.94	62.52	62.24	62.18	74.07	77.3	81.77	64.24	54.11	60.63	60.07	63.06	55.33
ENSMUSG00000039771	Polr2j	78.37	71.9	73.09	74.55	72.83	70.62	74.62	66.85	65.62	103.59	109.67	107.36	63.74	68.42	60.16	65.85	71.08	75.08
ENSMUSG00000018882	Mrpl45	69.69	75.44	74.96	74.37	73.85	79.59	69.31	80.07	74.33	95.68	91.82	88.97	62.08	64.39	63.12	66.28	69.99	73.07
ENSMUSG00000002900	Lamb1	71.28	66.31	70.97	74.37	74.53	78.24	77.98	82.19	81.46	42.61	42.73	44.32	111.56	107.24	111.44	86	79.81	79.48
ENSMUSG00000025838	Pramel6	86.31	78.52	82.6	74.27	85.19	87.62	57.87	66.56	65.83	157.83	155.29	170.28	24.58	23	25.23	58.02	57.53	60.97
ENSMUSG00000017831	Rab5a	77.11	70.35	68.78	74.17	77.69	72.33	71.88	77.95	70.64	65.62	64.2	81.08	94.76	98.06	93.91	90.5	89.11	77.63
ENSMUSG00000038650	Rnh1	71.23	71.46	69.58	74.09	67.5	72.03	69.4	71.53	76.24	60.78	56.93	55.54	100.04	97.41	99.39	70.15	79.11	77.1
ENSMUSG00000043998	Mgat2	77.32	75.72	78.35	73.98	75.95	79.82	76.05	82.2	81.42	63.75	55.98	57.94	119	113.56	118.93	95.27	92.11	90.28
ENSMUSG00000033917	Gde1	73.02	82.15	81.39	73.95	76.87	76.03	62.06	59.56	63.45	110.49	107.49	120.96	28.17	28.69	30.84	47.08	43.84	38.48
ENSMUSG00000020225	Tmbim4	86.3	86.07	84.15	73.94	82.14	83.82	76.31	76.47	75.16	82.35	92.17	87.69	80.38	78.37	78.29	85.96	85.89	88.98
ENSMUSG00000032459	Mrps22	78.18	74.03	70.99	73.94	67.48	78.39	70.56	70.3	71.95	76.28	67.53	68.76	63.36	63.43	61.24	71.59	64.17	78.24
ENSMUSG00000003435	Supt5	72.96	74.65	75.24	73.88	69.06	68.71	70.6	71.11	72.64	65.5	71.56	88.22	90.14	89.21	89.61	79.87	62.01	67.59
ENSMUSG00000019362	D8Ertd738e	66.34	74.47	70.17	73.87	67.33	57.73	68.29	69.9	62.58	88.39	80.93	75.38	77.19	73.23	72.04	80.79	80.16	83.2
ENSMUSG00000004040	Stat3	75.63	72.83	76.3	73.84	76.59	87.33	74.65	70.33	73.87	80.33	77.57	81.07	93.39	92.14	92.23	82.43	77.84	88.94
ENSMUSG00000029017	Pmpcb	70.94	79.55	73.82	73.62	76.88	86.27	70.15	71.04	72.26	92.2	86.02	81.04	50.75	49.64	52.2	64.97	59.04	55.46
ENSMUSG00000030649	Anapc15	79.65	86.83	81.54	73.59	72.96	72.29	58.18	66.09	65.31	70.92	75.43	78.02	43.95	47.66	44.93	63.35	58.03	58.8
ENSMUSG00000023106	Denr	66.08	64	70.83	73.52	70.86	77.05	69.93	70.03	71.16	99.63	99.7	90	79.47	78.91	77.82	80.09	73.89	74.09
ENSMUSG00000024663	Rab3il1	60.39	69.18	70.87	73.5	77.37	64.49	81.45	82.59	85.12	64.74	72.03	69.6	123.29	121.31	123.34	97.98	103.85	106.96
ENSMUSG00000015053	Gata2	68.21	61.96	66.29	73.45	56.57	58.21	77.08	70.36	74.86	50.23	52.98	51.92	97.14	97.36	99.82	84.32	77.13	70.82
ENSMUSG00000028811	Yars	59.12	66.93	65.11	73.37	78.37	79.47	72.51	79.64	75.86	59.31	58.15	62.42	127.99	126.49	128.75	96.84	104.17	116.85
ENSMUSG00000025260	Hsd17b10	73.37	72.87	74.49	73.35	84.44	77.77	75	80.41	72.93	67.77	65.37	66.25	91.93	87.32	88.28	77.91	84.69	99.26
ENSMUSG00000007721	Ccdc124	67.05	75.06	73.75	73.31	67	60.27	62.13	65.55	64.58	104.38	98.06	102.31	64.82	64.15	68.64	64.47	65.05	61.8
ENSMUSG00000024096	Ralbp1	50.78	64.32	50.48	73.31	60.82	51.47	64.63	49.53	61.49	56.83	67.42	63.03	104.49	98.29	93.86	82.82	79.14	76.2
ENSMUSG00000026278	Bok	77.54	74.92	74.68	73.16	65.48	63.64	75.88	64.99	66.71	56.56	59.11	57.24	38.49	37.26	39.77	51.04	49.07	42.18
ENSMUSG00000032060	Cryab	78.54	76.36	78.11	73.03	75.64	78.7	74.81	72.24	74.58	77.62	70.4	63.46	57.93	64.06	64.53	49.35	52.2	67.52
ENSMUSG00000033732	Sf3b3	77.79	74.35	77.86	73.02	78.18	90.8	72.52	71.94	74.81	92.05	88.2	88.42	81.07	79.65	80.78	64.8	66.4	68.94
ENSMUSG00000063802	Hspbp1	75.13	79.88	82.94	73.02	82.67	66.45	79.34	81.89	81.98	88.76	84.77	92.85	93.4	89.78	99.27	91.11	94.61	83.79
ENSMUSG00000037373	Ctbp1	74.91	81.59	82.12	72.93	70.59	73.68	89.15	80.01	87.01	69.75	83.19	93.14	104.81	101.8	97.39	82.75	73.87	61.24
ENSMUSG00000014959	Gorasp2	64.27	74.37	69.74	72.9	70.76	70.52	72.51	75.08	73.34	77.56	71.16	89.26	93	93.9	96.81	80.1	81.3	77.37
ENSMUSG00000058569	Tmed9	79.75	70.63	77.88	72.9	79.55	33.15	36.79	109.71	70.94	56.29	89.46	84.64	84.45	87.34	89.83	35.84	39.35	32.68
ENSMUSG00000027397	Slc20a1	74.69	74.01	76.01	72.85	83.31	86.92	69.29	79.82	75.57	46.89	40.3	40.99	49.64	50.06	49.97	57.3	66.45	59.12
ENSMUSG00000039910	Cited2	70.5	70.2	71.98	72.82	73.07	65.01	75.07	69.79	68.48	26.09	37.23	44.67	120.96	122.36	123.62	110.86	102.04	93.03
ENSMUSG00000024792	Zfpl1	77.82	82.1	85.51	72.79	85	63.9	81.26	72.91	80.46	70.62	72.62	66.42	80	81.1	78.32	75.58	77.03	79.99
ENSMUSG00000019868	Vta1	86.87	78.84	84.71	72.62	78.8	76.97	78.28	79.22	79.41	88.3	86.87	72.73	70.29	72.79	71.81	72.55	77.83	79.99
ENSMUSG00000024537	Psmg2	68.9	63.97	64.35	72.58	59.2	72.56	61.04	65.2	61.74	83.93	82.37	75.32	67.92	72.97	68.78	68.5	64.16	63.96
ENSMUSG00000024146	Cript	78.56	63.4	70.35	72.52	72.11	73.12	73.23	65.59	66.95	97.17	86.33	89.23	60.8	65.27	60.26	69.28	69.82	67.15
ENSMUSG00000004535	Tax1bp1	63.11	61.44	63.13	72.52	71.71	78.88	77.06	77.54	72.47	60.49	59.47	59.31	78.37	76.76	77.5	73.86	80.76	79.47
ENSMUSG00000025408	Ddit3	75.77	76.8	79.01	72.48	83.62	83.73	70.86	76.29	77.04	31.87	27.33	25.96	46.9	47.28	47.59	53.63	51.56	62.3
ENSMUSG00000001794	Capns1	77.09	72.07	74.66	72.32	56.02	53.16	74.51	62.31	68.69	42.08	56.59	55.16	72.13	70.71	72.82	77.29	56.41	58.21
ENSMUSG00000006095	Tbcb	71.38	70.84	71.91	72.29	61.88	69.53	61.35	67.64	61.72	70.22	73.69	63.25	56.28	60.27	58.87	58.28	62.89	59.62
ENSMUSG00000034432	Cops8	66.15	71.71	68.79	72.27	75.09	76.3	64.82	65.76	69.62	78.75	79.88	77.56	51.21	51.43	53.86	65.97	61.58	67.26
ENSMUSG00000035726	Supt16	79.12	72.55	75.9	72.27	78.13	85.81	75.85	75.8	76.89	72.29	65.6	70.97	64.39	64.6	64.01	67.78	69.88	79.55
ENSMUSG00000031021	Tmem9b	64.84	70.57	66.39	72.24	66.67	81.3	81.65	74.5	71.45	81.43	63.72	69.21	69.33	69.71	70	73.68	66.26	68.06
ENSMUSG00000030612	Mrpl46	77.16	72.05	71.61	72.22	80.07	71.05	65.8	68.38	67.67	94.02	109.95	87.12	76.58	77.33	74.88	71.49	74.73	89.63
ENSMUSG00000010048	Ifrd2	65.82	65.61	69.34	72.22	70.65	55.29	77.95	71.85	72.36	58.01	72.29	72.22	96.92	98.55	103.88	76.21	86.96	76.18
ENSMUSG00000015002	Efr3a	71.72	52.62	64.79	72.2	65.21	60.69	63.26	74.81	67.8	66.03	61.05	65.76	68.12	68.41	65.02	68.6	71.02	72.06
ENSMUSG00000034729	Mrps10	72.42	70.37	65.32	72.14	70.17	68.87	63.53	74.39	70.59	76.49	82.43	74.06	65.46	68.69	63.77	71.45	72.42	75.42
ENSMUSG00000029314	Gpat3	74	80	77.06	72.14	77.87	81.18	71.98	89.67	77.93	68.27	74.8	77	63.57	65.01	67.39	67.5	69.89	65.85
ENSMUSG00000018574	Acadvl	76.28	96.19	89.95	72.13	74.11	82.12	71.5	72.75	70.54	112.11	99.94	99.3	44.93	45.61	45.81	50.3	48.17	47.56
ENSMUSG00000031010	Usp9x	72.14	76.71	75.22	72.13	68.79	78.32	66.27	76.61	76.14	55.43	44.34	52.5	51.49	55.5	49.73	65.11	67.89	60.09
ENSMUSG00000031585	Gtf2e2	76.17	79.6	76.62	72.11	76.44	81.98	73.19	76.11	74.31	92.98	78.28	75.59	78.6	78.57	74.64	67.65	65.27	79.92
ENSMUSG00000015994	Fnta	72.54	78.73	75.34	71.93	70.17	89.08	68.14	73.52	72.19	86.92	85.21	85.02	63.35	61.82	63.25	62.62	66.87	76.37
ENSMUSG00000031065	Cdk16	62.74	66.73	65.78	71.79	58.97	54.91	70.27	67.9	67.21	62.08	59.48	77.7	58.72	58.84	60.03	61.51	58.16	49.08
ENSMUSG00000036672	Cenpt	74.88	80.52	76.62	71.75	75.82	81.03	80.72	72.11	78.13	64.37	60.38	60.97	77.36	74.98	79.37	72.61	80.66	83.78
ENSMUSG00000042705	Commd10	77.67	74.56	75.9	71.64	73.52	80.7	80.65	75.31	79.78	73.82	64.24	60.57	81.97	81.75	78.67	74.04	70.06	78.78
ENSMUSG00000034088	Hdlbp	73.73	74.11	75.1	71.61	72.04	80.99	74	70.79	78.44	77.07	77.75	78.18	72.98	72.34	72.58	82.87	75.35	65.9
ENSMUSG00000032434	Cmtm6	83.69	75.39	79.5	71.58	81.7	71.27	70.44	70.09	68.91	87.73	90.3	91.01	56.62	56.96	56.86	60.76	63.23	64.59
ENSMUSG00000027879	Sec22b	69.53	64.7	66.79	71.53	66.59	78.38	68.01	70.7	71.28	82.21	88.74	87.41	68.63	69.75	68.37	78.46	77.01	71.79
ENSMUSG00000025940	Tmem70	77.4	82.25	79.8	71.49	75.76	81.36	72.03	62.77	67.49	96.05	84.59	89	36.06	37.12	35.28	55.33	48.92	51.77
ENSMUSG00000042520	Ubap2l	75.73	71.29	77.66	71.49	73.39	72.64	88.9	77.35	74.2	93.61	84.7	80.51	113.74	122.12	106.7	82.71	101.58	93.81
ENSMUSG00000020397	Med7	68.46	69.82	67.9	71.49	86.43	75.25	71.17	67.92	67.22	55.21	73.77	79.98	71.96	69.82	67.45	73.2	74.25	74.73
ENSMUSG00000022194	Pabpn1	65.25	66.84	66.56	71.48	65.94	62.07	58.4	63.71	60.89	73.73	88.92	95.14	58.39	58.88	57.78	69.87	63.78	56.61
ENSMUSG00000022338	Eny2	54.72	58.36	48.87	71.41	62.72	57.41	56.93	54.19	58.46	82.35	86.3	84.56	63.35	70.42	60.74	62.96	68.9	79.15
ENSMUSG00000004880	Lbr	68.87	70	63.96	71.41	70.81	63.41	68.01	69.68	73.16	73.64	63.22	63.61	60.57	63.65	60.17	68.95	67.88	66.01
ENSMUSG00000000730	Dnmt3l	66.59	62.87	65.64	71.4	74.29	67.99	73.88	78.02	79.4	47.15	47.45	43.73	82.55	79.53	80.19	77.52	82	74.02
ENSMUSG00000021824	Ap3m1	67.56	62.42	62.85	71.36	62.05	69.35	64.71	68.72	70.14	71.84	61.01	57.09	71.07	70.42	69.03	63.28	67.27	62.64
ENSMUSG00000079480	Pin4	76.67	75.35	67.73	71.33	63.48	56.74	70.48	68.4	68.6	90.44	99.94	117.87	61.21	63.98	55.51	79.51	74.62	66.87
ENSMUSG00000022337	Emc2	73.03	68.66	67.59	71.21	72.08	80.41	71.9	66.99	70.14	73.86	61.23	57.43	47.36	45.22	43.9	61.68	55.73	65.08
ENSMUSG00000029148	Nrbp1	81.97	77.64	79.08	71.19	72.28	71.12	65.62	74.44	70	100.24	94.34	89.48	62.77	60.46	63.46	52.56	67.54	64.01
ENSMUSG00000022201	Zfr	78.27	67.72	73.43	71.18	76.53	63.75	71.84	71.52	70.82	74.17	73.65	76.83	61.51	61.76	58.04	72.16	67.35	58.3
ENSMUSG00000036860	Mrpl55	64.21	67.11	62.9	71.14	64.55	61.58	59.13	68.54	67.21	61.65	64.18	64.61	57.78	57.07	53.85	53.44	52.44	67.74
ENSMUSG00000026380	Tfcp2l1	72.17	68.22	70.32	71.13	75.27	73.95	73.16	85.11	78.61	81.92	80.98	81.36	76.64	76.92	76	67.43	73.08	63.06
ENSMUSG00000062963	Ufc1	73.06	73.4	75.11	71.12	68.2	78.27	70.42	74.33	70.09	78.7	75.99	72.82	61.73	62.13	61.51	61.57	71.11	67.26
ENSMUSG00000037370	Enpp1	65.48	66.89	66.15	71.07	69.14	78.63	86.53	92.07	85.28	73.7	77.98	63.62	109.49	107.81	110.25	70.78	72.61	102.85
ENSMUSG00000015478	Rnf5	63.75	73.8	73.24	71.03	68.21	63.56	85.15	76.52	80.05	93.63	100.27	76.05	105.09	106.74	106.29	80.61	84.85	87.17
ENSMUSG00000003269	Cyth2	75.76	72.02	69.4	71.02	85.93	84.34	76.18	66.29	72.34	87.84	80.97	82.62	81.3	83.55	85.16	74.19	71.94	63.99
ENSMUSG00000037204	Atg101	80.25	79.51	81.78	71	66.7	71.59	71.25	66.06	68.02	113.15	113.65	105.95	76.64	76.03	79.62	75.98	80.11	82.42
ENSMUSG00000025144	Cenpx	78.79	78.35	75.55	70.97	71.68	60.2	82.17	71.14	75.68	94.39	99.33	83.41	73.02	71.08	70.27	80.02	77.65	77.49
ENSMUSG00000020612	Prkar1a	73.83	78.15	74.04	70.92	63.41	69.73	70.28	77.3	72.54	71.61	76.43	69.95	72.45	73.87	70.32	70.8	66.54	68.41
ENSMUSG00000044573	Acp1	68.75	67.96	68.7	70.89	70.43	61.89	69.27	67.25	66.91	69.97	63.99	57.74	51.51	55.8	54.53	67.84	62.67	55.38
ENSMUSG00000070780	Rbm47	76.63	68.06	78.29	70.88	57.14	62.32	71.05	58.19	69.19	56.26	63.61	72.91	63.75	65.29	63.02	68.46	60.22	61.45
ENSMUSG00000041506	Rrp9	71.82	79.72	75.61	70.8	71.66	67.3	74.43	69.66	70.65	69.2	69	66.39	59.94	55.72	58.53	60.99	67.82	72.15
ENSMUSG00000057421	Las1l	68.43	71.12	70.53	70.74	74.07	71.67	63.71	74.64	68.09	77.65	84.88	80.46	69.04	71.15	70.54	71.91	67.53	70.73
ENSMUSG00000022536	Glyr1	62.4	58.76	61.54	70.71	61.64	63.64	61.18	66.68	65.97	68.89	59.16	64.74	70.81	70.15	74.43	63.51	55.29	62.7
ENSMUSG00000019961	Tmpo	73.76	72.46	73.04	70.69	76.61	71.94	69.84	69.67	70.03	75.01	77.36	74.87	59.32	58.81	58.96	60.28	59.59	58.22
ENSMUSG00000037608	Bclaf1	66.99	63.24	63.12	70.69	72.45	74.23	71.37	65.23	72.55	66.35	55.74	65.28	68.04	68.2	68.07	86.2	79.2	71.82
ENSMUSG00000022683	Pla2g10	64.86	71.66	68.71	70.53	77.57	86.27	101.84	86.11	91.96	54.55	51.72	46	168.25	171.72	166.15	118.27	116.02	112.91
ENSMUSG00000038366	Lasp1	82.08	72.97	80.93	70.53	65.06	66.98	86.49	70.02	77.18	33.46	33	42.16	93.42	94.79	90.4	78.27	66.5	44.1
ENSMUSG00000033813	Tcea1	69.52	68.89	64.89	70.51	65.82	72.57	65.35	65	62.4	77.79	66.61	68.14	64.23	64.84	62.21	65.51	68.36	71.32
ENSMUSG00000021794	Glud1	56.69	71.22	70.51	70.44	61.92	57.72	57.27	55.68	54.72	57.21	49.27	46	45.37	45.23	43.38	51.13	51.77	51.96
ENSMUSG00000029657	Hsph1	72.35	68.04	70.71	70.41	78.56	85.6	68.52	68.36	71.45	93.56	103.52	112.27	79.13	77.27	79.46	73.28	81.33	94.32
ENSMUSG00000024826	Dpf2	73.23	77.12	76.38	70.38	69.8	69.97	67.8	71.17	68.82	72.36	92.14	82.12	66.49	64.37	66.18	69.41	67.87	66.89
ENSMUSG00000029106	Add1	73.31	71.99	69.59	70.33	69.94	60.66	64.48	64.21	64.32	71.88	66.99	67.57	55.22	56.33	55.48	52.94	51.43	45.5
ENSMUSG00000032387	Rbpms2	73.82	73.58	71.73	70.22	70.39	61.47	59.37	59.37	57.7	85.84	96.56	95.3	30.46	30.27	29.26	48.81	41.65	39.8
ENSMUSG00000048170	Mcmbp	68.23	68.75	68.97	70.2	67.24	75.89	67.36	61.23	67.16	63.34	62.08	61.46	78.55	75.76	79.28	72.2	68.23	70.15
ENSMUSG00000029782	Tmem209	67.25	66.3	68.32	70.18	70.82	70.27	65.05	69.96	70.35	65.9	60.66	61.18	52.22	58.14	53.53	72.49	70.41	59.41
ENSMUSG00000022451	Twf1	71.07	81.01	74.68	70.14	91.18	93.76	79.08	85.79	80.95	66.83	69.06	74.3	88.93	91.01	88.09	75.57	92.07	115.02
ENSMUSG00000021124	Vti1b	68.29	69.84	65.93	70.1	73.64	76.7	69.28	70.86	70.76	74.71	82.19	72.59	71.52	76.19	72.57	67.65	69.6	68.29
ENSMUSG00000035873	Pawr	71.05	70.17	68.59	69.95	63.96	61.1	73.23	67.95	67.88	64.46	68.45	54.65	74.52	70.67	72.64	71.45	68.8	63.18
ENSMUSG00000050854	Tmem125	73.29	83.44	83.82	69.9	83.01	77.31	80.12	85.71	83.45	51.16	44.38	50.36	98.7	96.04	100.78	83.45	79.85	89.87
ENSMUSG00000021361	Tmem14c	73.54	73.89	72.33	69.82	67.25	59.12	72.72	71.36	71.73	72.13	64.99	64.52	62.35	66.52	59.23	86.02	80.08	61.05
ENSMUSG00000026179	Pnkd	77.24	77.45	78.04	69.81	66.21	68.31	68.87	66.43	69.06	96.5	86.14	81.99	59.94	60.03	63.08	61.64	68.85	63.1
ENSMUSG00000031297	Slc7a3	50.63	54.45	53.79	69.8	59.38	64.12	73.44	69.01	77.31	34.96	34.29	36.29	104.18	104.63	108.14	81.62	90.07	88.08
ENSMUSG00000025173	Wdr45b	73.18	72.32	70.75	69.72	72.04	68.07	65.61	68.65	66.38	76.77	73.71	63.4	75.82	75.09	74.92	72.19	63.16	60.46
ENSMUSG00000028683	Eif2b3	76.17	67.98	69.38	69.71	71.63	70.58	68.38	76.73	75.02	77.1	70.08	74.65	89.56	87.67	88.93	77.84	69.89	78.17
ENSMUSG00000027206	Cops2	60.43	68.55	65.94	69.67	66.82	70.12	62.62	59.87	63.35	54.59	59.4	54.86	46.61	48.99	48.03	59.29	61.5	60.27
ENSMUSG00000040010	Slc7a5	74.81	67.67	75.12	69.6	65.5	62.87	82.75	66.94	76.56	30.04	29.19	25.63	121.84	116.98	124.57	109.81	88.78	85.06
ENSMUSG00000026246	Alppl2	86.82	87.26	91.85	69.54	76.31	98.86	66.63	62.27	65.63	173.92	198.8	212.04	13.95	11.99	12.22	36.05	40.92	32.81
ENSMUSG00000024997	Prdx3	62.76	67.89	67.07	69.46	70.69	63.94	73.39	66.49	69.22	70.5	67.16	73.64	59.57	60	56.55	63.94	73.63	67.51
ENSMUSG00000027835	Pdcd10	71.3	63	60.67	69.41	71.43	83.36	68.21	70.61	70.26	74.96	72.71	61.81	69.34	69.81	69.38	75.48	72.52	84.81
ENSMUSG00000004865	Srpk1	77.36	76.2	74.35	69.37	71.97	66.72	72.38	67.17	70.42	90.82	89.54	104.41	55.67	55.15	56.38	62.95	65.09	53.66
ENSMUSG00000079562	Maea	74.02	65.75	69.41	69.28	67.19	78.05	80.4	74.72	78.22	64.01	63.81	66.38	79.14	78.13	79.57	82.23	69.91	67.51
ENSMUSG00000006301	Tmbim1	71.07	74.3	77.33	69.23	72.79	65.19	73.28	77.98	72.08	81.59	103.17	99.4	74.87	74.89	78.76	63.05	61.5	62.09
ENSMUSG00000025993	Slc40a1	40.59	42.51	41.54	69.2	69.86	75.49	102.33	113.59	106.99	6.22	9.56	8.94	464.69	467.27	463.04	200.61	200.8	215.21
ENSMUSG00000031149	Praf2	80.86	80.03	81.58	69.16	62.24	58.32	60.77	60.89	64.21	45.06	41.17	51.31	39.65	37.07	40.76	47.58	58.79	49.2
ENSMUSG00000054302	Eapp	65.18	78.65	57.41	69.14	59.54	42.99	58.51	65.57	52.57	89.13	93.94	81.02	34.81	40.22	39.07	49.96	54.58	62.26
ENSMUSG00000026999	Nup35	65.7	63.11	63	69.13	70.09	78.56	69.58	68.52	66.29	105.45	93.67	94.85	59.01	63.67	60.97	64.67	62.33	75.02
ENSMUSG00000021252	Erg28	70.68	64.45	68.5	69.09	67.6	61.91	79.13	72.65	76.79	53.73	69.69	59.56	96.22	94.79	90.5	81.17	93.96	88.32
ENSMUSG00000007050	Lsm2	65.06	62.97	59.99	69.08	59.66	64	62.36	58.91	60.92	76.64	67.61	87.3	62.17	59.53	56.26	65.42	70.16	59.54
ENSMUSG00000036817	Sun1	66.51	65.98	66.66	69.08	57.64	70.98	58.61	62.64	59.57	68.3	71.24	77.49	65.7	65.63	66.32	61.61	55.36	56.08
ENSMUSG00000042747	Krtcap2	69.77	66.14	64.78	68.99	75.54	69.29	91.98	73.94	82.58	60.76	59.32	50.6	108.99	116.33	108.39	106.45	109.9	92.06
ENSMUSG00000055553	Kxd1	62.75	75.16	71.08	68.98	63.14	64.59	63.89	55.4	62.59	66.62	60.95	54.37	48.7	46.14	51.27	57.66	54.92	56.52
ENSMUSG00000046180	Magea13	75.3	85.63	79.66	68.92	75.07	71.82	66.82	69.6	67.19	131.8	170.84	204.99	33.4	35.16	33.32	44.76	44.14	44.65
ENSMUSG00000006736	Tspan31	68.96	65.08	67.33	68.92	70.47	82.49	68.95	78.93	74.9	73.72	77.41	76.49	98.59	95.9	96.19	83.85	91.79	80.1
ENSMUSG00000020476	Dbnl	74.29	79.52	79.48	68.91	64.12	75.04	70.61	59.09	63.55	76.74	73.43	73.13	42.08	42.43	43.31	54.61	58.79	57.06
ENSMUSG00000040434	Large2	68.72	61.28	63.1	68.91	63.53	60.99	71.1	69.88	69.24	42.29	42.06	49.52	96.66	97.26	97.44	84.68	78.77	80.26
ENSMUSG00000003848	Nob1	65.84	71.86	73.79	68.78	71.25	76.42	72.67	75.95	72.91	64.89	68.41	65.35	70.62	69.05	69.1	67.4	72.86	72.6
ENSMUSG00000032504	Pdcd6ip	59.44	58.34	60.63	68.71	59.34	65.55	66.07	66.43	65.64	59.56	52.03	56.1	89.36	86.31	90.65	84.47	73.53	78.58
ENSMUSG00000020451	Limk2	65.81	65.61	64.91	68.69	70.19	66.83	90.13	80.5	87.99	54.04	56.06	53.73	121.52	120.64	124.96	102.06	98.66	75.93
ENSMUSG00000040564	Apoc1	74.8	74.64	73.69	68.66	74.27	54.72	76.38	77.07	69.19	84.65	70.51	78.88	58.08	56.32	55.46	62.29	69.66	68.93
ENSMUSG00000026111	Unc50	64.93	55.76	58.21	68.65	65.76	67.87	74.18	70.85	68.82	61.5	61.64	62.07	99.64	103.34	97.95	84.79	83.16	102.54
ENSMUSG00000022453	Naga	70.36	69.62	69.93	68.56	84.4	70.86	72.01	77.1	76.48	48.53	40.28	47.19	102.49	98.98	98.13	85.73	101.54	98.59
ENSMUSG00000020018	Snrpf	61.58	66.15	58.49	68.52	61.53	46.36	64.03	64.92	62.84	86.07	77.72	73.81	39.69	45.28	40.74	60.63	59.26	54.59
ENSMUSG00000036777	Anln	72.53	71.58	72.48	68.51	78.19	79.78	67.13	72.01	70.94	54.23	59.71	61.46	51.93	53.89	53.8	65.88	78.47	75.27
ENSMUSG00000024726	Carnmt1	62.7	62.94	61.59	68.46	69.73	63.22	63.49	62.85	61.37	61.2	68.7	64.53	69.87	73.21	65.86	64.83	61.58	63.28
ENSMUSG00000045665	Mfsd5	76.65	72.16	72.74	68.38	62.69	64.48	67.27	66.42	68.77	80.31	85.73	82.47	79.07	80	83.39	61.39	65.08	75.53
ENSMUSG00000023272	Creld2	59.68	60.55	62.58	68.38	63.82	74.42	53.58	63.29	59.51	79.57	88.84	78.91	80.57	83.61	79.93	72.35	75.26	67.45
ENSMUSG00000029066	Mrpl20	71.21	64.83	68.66	68.37	69.29	59.07	65.84	70.41	69.99	94.84	93.89	100.82	71.22	75.09	74.62	77.46	73.55	75.64
ENSMUSG00000038005	Hpf1	69.15	70.94	69.03	68.37	68.89	77.28	59.53	58.47	54.67	79.37	82.13	69.39	31.02	34.31	33.34	46.67	42.95	49.93
ENSMUSG00000037720	Tmem33	63.75	65.17	59.47	68.32	66.66	59.69	68.84	61.16	67.22	67.95	65.03	85.42	64.42	63.98	61.92	67.7	69.13	60.54
ENSMUSG00000058440	Nrf1	68.27	61.75	67.57	68.3	72.51	70.57	64.56	73.07	70.44	78.55	89.56	76.65	60.39	59.57	58.23	49.98	47.38	53.8
ENSMUSG00000033352	Map2k4	70.84	66.81	64.53	68.28	62.66	74.35	72.78	62.94	65.26	67.62	68.12	69.07	51.09	53	54.83	66.77	66.14	52.77
ENSMUSG00000000441	Raf1	69.72	63.92	65.07	68.27	71.1	65.43	56.99	61.35	63.52	64.9	73.62	66.22	51.53	49.7	53.49	58.43	60.98	62.46
ENSMUSG00000024120	Lrpprc	70.82	66.69	69.81	67.99	74.88	75.87	70.02	71.11	71.97	80.34	84.34	80.26	62.33	61.25	63.64	66.67	69.37	69.41
ENSMUSG00000063052	Lrrc40	68.25	70.5	69.85	67.94	71.83	81	66.87	79.39	71.7	67.31	57.39	56.64	60.4	64.31	61.02	56.78	68.43	68.09
ENSMUSG00000063884	Ptcd3	69.59	69.84	68.29	67.82	69.68	75.71	74.57	70.11	71.79	59.25	59.01	53.99	70.39	70.93	71.07	71	66.77	74.45
ENSMUSG00000005233	Spc25	70.49	63.89	66.66	67.71	64.47	73.83	65.73	65.84	66.93	56.96	62.88	59.7	46.88	50.82	46.26	53.8	47.78	63.47
ENSMUSG00000030216	Wbp11	68.44	70.63	70.26	67.67	58.68	69.52	69.23	68.63	68.39	63.26	72.39	61.08	69.95	66.32	66.56	68.65	56.44	75.88
ENSMUSG00000031770	Herpud1	62.87	70.44	66.93	67.67	80.36	76.23	82.94	88.84	85.13	35.18	27.61	19.69	164.68	161.02	161.64	116.93	125.33	131.4
ENSMUSG00000078622	Ccdc47	60.98	63.72	64.67	67.65	72.8	76.09	69.09	83.41	79.54	57.24	69.65	71.29	74.75	79.72	80.97	77.02	74.89	80.71
ENSMUSG00000031590	Frg1	64.7	69.8	67.41	67.65	68.95	70.2	59.13	69.96	68.13	57.06	57.75	61.01	60.53	59.05	57.96	64.99	66.96	79.97
ENSMUSG00000061360	Phf5a	64.75	62.89	65.15	67.58	63.73	58.98	61.22	54.15	55.91	84.15	87.08	86.28	46.54	49.92	45.73	49.42	55.16	55.35
ENSMUSG00000055401	Fbxo6	73.55	78.5	72.45	67.56	64.92	66.89	67.89	57.48	65.67	73.16	70.62	59.11	71.46	70.07	67.43	67.89	57.85	56.93
ENSMUSG00000021326	Trim27	73.64	64.36	71.02	67.53	71.88	59.72	68.25	65.4	67.25	74.59	74.5	83.51	86.93	84.24	87.52	86.09	66.97	73.23
ENSMUSG00000028797	Tmem234	75.26	64.31	66.37	67.47	71.46	67.61	67.11	72.02	64.94	76.73	78.54	73.71	69.67	74.11	69.28	73.85	78.92	80.71
ENSMUSG00000027751	Supt20	72.94	78.2	77.08	67.46	76.45	73.03	61.98	71.87	69.65	62.91	65.21	73.23	51.5	50.99	55.91	70.85	62.5	60.32
ENSMUSG00000053768	Chchd3	57.92	64.7	60.9	67.44	62.48	64.68	63	69.28	68.82	85.1	78.66	70.1	59.03	58.91	60.89	60.31	65.21	61.17
ENSMUSG00000025465	Echs1	68.73	67.21	70.1	67.42	65.85	68.91	71.6	72.59	76.19	63.68	55.31	49.62	55.87	56.38	57.84	60.46	63.5	55.45
ENSMUSG00000049327	Kmt5a	63.49	61.74	60.24	67.41	56.78	58.56	69.16	51.42	62.68	68.63	63.38	74.57	96.23	95.22	96.42	65.75	61.86	49.73
ENSMUSG00000032715	Trib3	54.48	64.41	65.07	67.38	68.68	63.18	72.6	67.61	71.84	22.4	18.55	13.18	101.28	99.8	102.3	89.54	85.42	83.7
ENSMUSG00000040813	Tex264	70.55	79.64	76.58	67.35	68.28	67.99	71.32	66.89	68.84	74.75	72.73	68.73	65.67	63.8	65.29	70.02	73.24	65.45
ENSMUSG00000020477	Mrps24	70.28	67.66	66.02	67.32	65.98	62.89	67.68	64.74	64.39	95.22	89.3	67.79	48.12	49.46	46.24	60.09	59.42	53.54
ENSMUSG00000015290	Ubl4a	64.44	69.85	66.88	67.26	54.25	50.18	69.22	59.59	62.19	50.27	54.68	42.79	39.25	39.48	38.28	49.56	57.8	48.86
ENSMUSG00000032349	Elovl5	62.36	74.55	71.7	67.23	74.87	62.66	68.11	63.09	70.78	60.81	64.12	56.61	43.9	44.24	43.01	59.92	52.24	42.71
ENSMUSG00000040025	Ythdf2	66.22	69.24	67.64	67.22	67.39	69.38	60.11	71.85	66.28	61.81	61.22	59.94	65.43	65.76	64.09	65.93	61.17	61.91
ENSMUSG00000093904	Tomm20	78.98	74.05	63.99	67.21	75.98	69.38	65.88	66.33	63.19	108.22	93.72	94.32	57.62	66.07	54.94	67.54	70.3	66.95
ENSMUSG00000029146	Snx17	72.36	79.89	77.3	67.19	69.28	67.26	77.37	80.46	82.8	54.99	58.27	57.05	72.49	71.44	72.02	52.88	68.71	55.5
ENSMUSG00000021193	Pitrm1	67.26	57.51	63.65	67	59.38	67.57	59.43	60.29	63.54	47.73	54.78	56.81	55.76	54.53	56.17	63.6	60.43	54.53
ENSMUSG00000026869	Psmd5	67.09	80.86	65.21	66.97	63.67	68.63	70.47	62.06	72.02	92.17	82.1	80.49	61.29	64.28	63.22	65.31	71.72	71.33
ENSMUSG00000021493	Pdlim7	70.97	66.16	67.99	66.97	62.4	61.58	72.47	69.38	72.1	47.58	49.62	46.49	80.19	76.78	82.06	71.86	75.2	71.82
ENSMUSG00000025521	Tmem192	77.3	73.33	77.65	66.84	74.78	78	70.93	73.06	67.32	94.19	82.6	91.97	58.08	57.76	56.79	61.89	70	68.12
ENSMUSG00000034321	Exosc1	58.4	60.09	59.84	66.79	64.49	67.88	59.48	57.1	54.49	69.84	66.42	66.29	61.18	65	62.93	64.23	63.53	68.9
ENSMUSG00000013822	Elof1	69.71	77.18	74.98	66.78	65.97	74.58	71.25	66.51	68.01	96.23	98.73	103.8	77.17	77.12	74.81	73.16	76.73	80.68
ENSMUSG00000005078	Jkamp	64.43	63.97	62.12	66.74	68.49	63.77	65.51	66.98	68.23	69.67	65.86	70.61	60.13	59.12	60.21	63.43	56.37	72.27
ENSMUSG00000028954	Nub1	64.46	61.33	63.4	66.74	66.33	76.38	70.63	63.78	69.18	57.31	60.57	61.48	114.63	112.5	114.44	80.48	84.12	91.33
ENSMUSG00000048007	Timm8a1	63.23	62.39	63.51	66.73	57.65	67.91	59.28	61.58	61.69	72.68	74.81	74.18	55.97	55.17	55.64	59.91	59.98	63.17
ENSMUSG00000015176	Nolc1	66.63	72.89	74.51	66.7	76.74	71.57	70.37	68.96	69.99	74.79	78.09	77.25	62.42	63.3	62.88	61.4	60.16	70.97
ENSMUSG00000024194	Cuta	70.16	68.57	67.85	66.64	66.53	58.34	65.96	72.14	71.54	72.42	87.57	85.37	71.35	78.72	73.33	70.29	78.2	69.67
ENSMUSG00000080268	Brms1	70.28	78.28	71.95	66.58	72.96	81.83	73.81	64.51	72.49	79.35	79.7	78.48	50.76	51.75	53.88	60.03	61.76	61.56
ENSMUSG00000035171	1110059E24Rik	65.89	69.79	61.81	66.58	70.56	76.4	62.8	73.78	65.36	77.06	68.84	71.93	49.59	51.92	49.29	60.17	61.7	53.94
ENSMUSG00000059278	Naa38	63.21	61.58	59.53	66.57	50.37	59.94	64.44	56.36	59.31	75.14	66.61	68.51	55.4	55.06	51.32	57.52	61.24	56.08
ENSMUSG00000079614	Seh1l	67.83	68.04	66.92	66.57	66.65	73.59	64.87	73	71.58	74.38	77.92	75.16	67.59	67	67.24	68.58	62.8	66.72
ENSMUSG00000025423	Pias2	68.75	70.3	69.86	66.56	74.7	71.49	67.35	68.65	67.34	67.18	66	69.35	69.82	69.15	69.63	78.22	73.39	74.5
ENSMUSG00000023015	Racgap1	76.98	69.3	73.61	66.5	67.56	74.55	69.36	71.91	74.14	83.24	87.71	84.53	46.16	45.99	47.51	57.9	65.54	51.88
ENSMUSG00000089911	Mfsd14a	73.53	77.52	73.86	66.48	77.2	76.35	70.5	82.81	75.33	77.06	79.85	76.3	90.35	93.67	91.51	79.57	77.83	96.69
ENSMUSG00000033845	Mrpl15	76.47	72.56	69.83	66.45	76.41	56.63	62.23	65.58	59.22	75.34	91.5	78.13	45.19	46.17	44.42	53.21	59.47	54.65
ENSMUSG00000019710	Mrpl24	84.98	78.56	80.78	66.4	75.01	85.32	74.55	74.68	76.05	76.92	69.45	68.63	51.57	56.18	55	66.44	75.41	63.73
ENSMUSG00000030286	Emc3	62.61	64.4	63.27	66.39	62.21	69.61	63.05	63.62	66.4	58.84	67.84	52.37	55.58	53.63	53.87	54.86	64.27	65.59
ENSMUSG00000015247	Nipsnap3b	58.91	63.46	61.88	66.38	70.03	71.71	55.72	62.95	56.5	81.99	79.53	84.82	53.72	55.72	53.8	54.26	55.61	57.79
ENSMUSG00000030291	Med21	72.1	67.13	68.1	66.27	56.07	64.15	67.28	52.94	60.9	81.47	72.15	71.56	43.98	45.07	42.93	59.08	65	51.64
ENSMUSG00000019794	Katna1	55.25	53.87	55.12	66.2	63.53	68.08	59.01	64.67	61.91	61.07	56.15	64.87	65.74	63.83	63.61	63.25	63.49	74.47
ENSMUSG00000002233	Rhoc	65.64	60.66	59.16	66.19	56.58	54.21	65.49	56.19	60.48	54.83	49.55	47.01	83.85	81.11	80.58	59.96	55.23	51.64
ENSMUSG00000027076	Timm10	67.52	62.17	62.62	66.15	65.27	48.38	66.96	58.12	55.02	74.91	71.62	82.44	47	45.48	44.25	58.63	58.36	51.86
ENSMUSG00000015961	Adss	58.08	61.18	60.19	66.13	69.9	70.33	75.92	74.64	74.17	60.08	54.5	54.28	93.61	92.61	92.74	74.12	80.35	86.46
ENSMUSG00000070473	Cldn3	62.03	59.63	62.61	66.1	66.17	56.92	67.43	61.82	71.52	42.01	56.1	57.31	100.43	99.92	102.11	81.08	78.95	71.5
ENSMUSG00000020537	Drg2	70.65	67.64	70.13	66.08	70.34	70.88	69.33	71.24	70.81	62.07	83.31	77.88	59.99	57.43	60.19	63.33	61.22	67.25
ENSMUSG00000040767	Snrnp25	63.71	74.88	73.88	66.07	68.89	74.89	60.9	59.06	58.6	72.32	74.97	72.58	44.93	47.29	46.92	49.74	57.09	56.36
ENSMUSG00000028832	Stmn1	54.88	64.07	59.63	66.02	62.32	61.84	72.17	68.82	71.88	53.85	52.04	47.42	129.9	126.42	124.74	86.24	92.57	83.13
ENSMUSG00000074865	Zfp934	70.49	75.55	68.34	66.01	68.88	64.41	67.41	60.84	63.75	89.45	77.8	81.95	29.29	30.07	27.63	53.72	51.77	52.4
ENSMUSG00000036427	Gpi1	62.88	64.28	67.45	65.96	61.25	64.94	68.76	68.69	66.4	67.16	80.77	87.72	56.83	62.16	59.55	55.87	61.05	47.88
ENSMUSG00000053453	Thoc7	61.87	63.22	58.98	65.85	61.3	65.26	57.08	51.41	54.65	67.5	59.11	70.22	48.76	49.07	48.71	56.94	56.1	57.38
ENSMUSG00000002658	Gtf2f1	58.43	66.85	67.03	65.81	68.04	63.76	60.18	61.65	62.08	84.3	85.23	89.25	48.93	48.41	51.08	55.93	62.08	57.23
ENSMUSG00000036820	Amdhd2	72.5	66.73	73.6	65.81	60.32	57.11	69.26	64.13	69.88	51.9	52.67	44.24	67.84	64.23	68.78	66.87	61.15	50.57
ENSMUSG00000024187	Fam234a	64.58	66.91	65.72	65.8	56.67	57.19	58.8	58.63	59.19	65.4	62.32	73.55	51.26	51.55	52.55	56.67	52.29	50.76
ENSMUSG00000004100	Ppan	63.92	68.56	70.57	65.77	61.05	66.46	58.93	57.94	60.72	75.84	76.35	71.24	53.37	54.13	55.2	51.1	59.01	57.35
ENSMUSG00000006058	Snf8	68.42	66.52	65.68	65.71	63.15	59.42	68.32	58.27	60.7	69.28	80.54	74.18	43.52	45.38	42.15	53.65	49.05	52.56
ENSMUSG00000079197	Psme2	59.6	79.83	66.58	65.68	64.25	64.63	64.74	66.59	65.63	68.73	61.5	60.19	56.68	53.1	57.7	60.62	58.95	63.61
ENSMUSG00000078453	Abracl	49.86	50.21	54.08	65.68	62.37	64.55	64.95	66.08	67.67	24.44	29.34	31	62.42	67.41	62.54	83.59	75.92	87.34
ENSMUSG00000030037	Mrpl53	67.34	68.33	68.68	65.66	62.68	47.86	65.2	61.02	52.91	93.93	82.51	81.6	60.79	61.56	60.17	63.13	66.2	60.91
ENSMUSG00000043439	Epop	67.44	60.27	66.32	65.52	58.7	38.27	63.07	52.67	58.44	51.81	58.95	56.39	67.08	64.13	68.87	67.16	55.11	43.2
ENSMUSG00000026879	Gsn	57.13	60.17	63.27	65.5	63.05	71.19	79.27	75.84	76.07	58.85	59.76	55.68	134.78	128.59	135.84	96.71	100.89	81.31
ENSMUSG00000003363	Pld3	74.42	70.33	72.68	65.49	64.02	69.86	69.15	62.19	68.27	89.47	97.91	95.13	65.63	64.95	69.25	69.82	75.54	71.57
ENSMUSG00000030802	Bckdk	67.96	68.87	67.43	65.46	69.8	71.9	69.32	66	69.17	59.04	62.12	60.75	89.93	91.67	87.58	67.8	70.72	77.99
ENSMUSG00000006519	Cyba	59.21	60.78	60.46	65.46	60.17	63.01	78.19	84.38	76.44	26.21	30.47	26.79	128.13	136.75	133.89	92.42	94.23	100.13
ENSMUSG00000026688	Mgst3	70.03	69.4	66.48	65.45	72.41	66.43	73.85	74.38	75.42	54.05	56.43	47.68	75.93	81.68	78.23	85.03	84	84.68
ENSMUSG00000021018	Polr2h	63.6	55.4	58.88	65.44	60.83	54.39	60.46	69.19	59.01	81.7	69.58	81.54	49.53	52.5	50.69	68.65	56.51	57.47
ENSMUSG00000018189	Uchl5	65.17	63.18	62.89	65.44	65.98	73.58	62.69	70.71	64.67	74.01	61.28	64.46	51.7	49.45	52.94	52.87	61.94	65.88
ENSMUSG00000041236	Vps41	61.06	59.95	60.55	65.42	63.69	79.18	67	63.03	67.46	67.84	58.89	50.79	67.46	67.67	68.42	58.08	67.35	77.99
ENSMUSG00000008140	Emc10	74.06	68.2	67.83	65.39	61.24	59.74	65.34	62.54	65.9	73.72	72.27	73.37	64.37	61.16	61.29	54.74	59.85	58.83
ENSMUSG00000007038	Neu1	67.78	70.02	68.79	65.37	64.07	58.67	74.32	66.41	73.08	51.63	63.69	68.11	62	61.19	59.78	58.83	59.77	56.12
ENSMUSG00000040667	Nup88	63.71	74.43	70.7	65.36	76.9	74.25	78.72	78.15	78.32	87.37	69.81	67.81	74.84	77.96	76.25	75.07	86.01	83.59
ENSMUSG00000036707	Cab39	61.62	54.88	58.34	65.28	57.19	53.09	62.45	45.65	54.97	73.15	73.16	75.62	68.92	69.41	70.69	65.27	44.5	42.77
ENSMUSG00000038618	Rassf7	64.55	79.39	78.01	65.23	74.13	53.82	82.66	73.35	73.04	71	76.42	65.18	82.17	75.42	83.1	81.15	82.14	85.86
ENSMUSG00000036402	Gng12	57.15	62.87	59.91	65.23	57.13	55.26	50.89	54.44	49.85	57.09	62.96	62.52	46.41	42.26	43.03	52.05	48.37	53.18
ENSMUSG00000057506	Bloc1s2	69.71	71.85	67.83	65.22	66.54	66.37	60.81	58.31	63.33	75.49	77.21	68.65	54.2	53.38	53.22	59.12	63.2	61.68
ENSMUSG00000010660	Plcd1	71.29	80.51	79.92	65.21	71.54	70.93	67.04	70.07	68.51	56.07	57.91	49.96	40.09	38.8	40.65	48.8	46.95	41.88
ENSMUSG00000023939	Mrpl14	63.27	67.25	57.09	65.2	62.3	49.59	69.12	64.69	63.2	71.27	71.12	74.16	63.76	61.9	59.81	61.22	66.56	59.24
ENSMUSG00000030980	Knop1	68.49	55.4	63.6	65.17	62.03	55.57	64.72	66.67	65.59	64.94	58.98	72.59	48.9	47.52	46	58.34	46.91	53.32
ENSMUSG00000042472	Zfp410	63.09	69.62	58.39	65.16	67.52	45.33	68.54	64.65	60.7	72.41	86.43	69.32	42.3	46.51	43.9	51.48	60.7	56.8
ENSMUSG00000039209	Rpl39l	71.94	63.42	59.03	65.14	66.65	63.65	50.88	57.19	52.6	101.48	113	125.76	17.37	20.54	19.98	43.42	38.25	39.91
ENSMUSG00000021242	Npc2	65.45	62.31	63.27	65.07	56.67	62.42	60.41	60.42	60.33	76.37	79.34	78.28	57.8	58.44	57.25	57.72	56.27	56.26
ENSMUSG00000060002	Chpt1	65.57	59.65	49.98	65.03	49.92	41.43	51.67	41.35	38.58	105.99	83.29	93.87	21.26	20.58	20.85	42.02	37.08	37.63
ENSMUSG00000032745	Gpbp1	65.43	70.42	68.36	65.03	71.97	84.29	70.53	64.77	70.41	72.22	54.93	53.97	57.13	56.83	57.81	58.45	62.5	71.31
ENSMUSG00000027433	Xrn2	61.68	55.18	59.1	65.02	65.71	74.45	71.68	66.79	69.59	57.62	64.39	62.05	69.82	67.92	70.18	74.27	68.59	73.28
ENSMUSG00000018567	Gabarap	68.49	71.04	64.2	64.94	68.12	64.54	75.7	71.29	72.71	64.88	70.27	65.67	73.62	73.56	76.47	76.83	74.21	67.96
ENSMUSG00000000751	Rpa1	70.7	74.02	76.07	64.8	77.22	78.06	68.28	64.76	66.11	80.7	79.46	69.85	70.33	70.06	69.17	63.92	62.48	62.56
ENSMUSG00000031604	Msmo1	62.42	61.65	60.58	64.75	76.75	71.3	70.05	82.42	72.93	49.79	33.83	39.66	111.65	112.7	108.76	86.11	82.4	74.36
ENSMUSG00000022407	Adsl	59.46	69.71	69.45	64.69	64.14	60.04	60.92	66.21	65.14	66.32	61.48	66.7	63.91	63.47	65.11	62.89	62.23	63.51
ENSMUSG00000025724	Sec11a	62.72	64.41	61.33	64.68	60.93	59.85	69.25	61.8	65.38	86.04	76.47	78.14	56.93	57.69	56.14	58.16	59.06	65.5
ENSMUSG00000035325	Sec31a	61.53	59.37	57.97	64.57	67.55	67.5	63.43	65.47	67.46	65.76	56.94	60.83	71.5	69.85	69.58	73.07	54.49	61.89
ENSMUSG00000020634	Ubxn2a	54.72	51.87	51.36	64.5	63.86	58.85	59.59	59.44	56.23	77.01	72.32	74.21	71.25	70.45	73.5	70.3	66.41	71.31
ENSMUSG00000078681	Tm2d3	64.14	57.4	56.67	64.47	56.59	51.43	52.85	56.32	57.89	64.26	57.9	59.3	44.4	45.85	43.24	49.5	52.08	55.11
ENSMUSG00000030982	Vps35l	56.16	61	62.23	64.44	64.05	71.76	62.91	62.79	65.08	81.17	81.35	81.76	59.62	58.86	60.38	59.38	63.56	65.83
ENSMUSG00000034343	Ube2f	69.06	65.86	64.26	64.4	69.17	70.51	62.69	57.48	60.6	72.93	71.54	74.06	54.89	56.31	54.17	59.83	61.32	56
ENSMUSG00000022322	Shcbp1	70.29	70.8	68.51	64.34	68.27	84.18	61.71	63.72	64.23	76.88	78.7	66.83	49.73	51.37	49.9	59.15	64.56	57.79
ENSMUSG00000040269	Mrps28	65.95	71.87	69.34	64.32	71.24	68.24	65.74	70.58	71.23	78.07	62.76	65.16	74.93	75.2	72.86	69.35	77.42	73.01
ENSMUSG00000000384	Tbrg4	70.27	64.73	70.78	64.26	66.83	61.55	65.28	59.41	61.45	46.65	51.27	53.23	53.66	53.06	54.54	56.87	58.45	55.76
ENSMUSG00000020923	Ubtf	64.47	69.78	68.55	64.23	62.73	65.59	58	66.75	62.35	69.54	79.29	78.15	51.77	50.15	52.94	64.56	59	57.14
ENSMUSG00000040857	Erf	72.34	65.1	68.36	64.23	65.81	45.04	68.62	55	55.28	63.9	50.88	70.43	43.65	44.17	45.62	62.14	54.36	32.05
ENSMUSG00000006740	Kif5b	70.59	59.74	59.32	64.23	67.57	75.15	60.2	68.25	63.47	52.84	56.82	62.81	64.74	62.83	62.67	68.18	72.64	81.55
ENSMUSG00000021377	Dek	65.08	63.76	65.23	64.23	67.49	63.41	62.96	61.17	60.54	46.22	39.47	39.66	51.94	56	54.05	66.79	67.35	79.67
ENSMUSG00000034883	Lrr1	67.34	70.77	65.66	64.15	70.17	71.94	72.92	72.84	76.72	89.68	83.87	84.58	64.33	63.41	65.06	68.75	71.66	84.45
ENSMUSG00000037169	Mycn	62.89	62.95	63.86	64.02	63.09	55.22	71.54	63.78	66.58	48.84	42.23	60.36	121.03	124.91	124.59	97.14	87.97	80.56
ENSMUSG00000025871	4833439L19Rik	67.91	59.91	65.69	63.88	67.06	67.3	68.6	55.83	64.84	58.41	74.57	69.95	75.98	78.33	78.37	69.7	60.98	71.68
ENSMUSG00000029198	Grpel1	64.02	71.81	68.14	63.78	69.01	71.29	66.04	63.32	64.66	79.57	77.27	75.83	52.58	54.18	54.83	59.71	65.04	63.41
ENSMUSG00000035754	Wdr18	68.42	73.07	70.82	63.76	60.67	55.96	61.33	57.56	59.5	69.95	73.75	62.94	57.65	55.31	58.31	56.05	61.23	68.58
ENSMUSG00000068329	Htra2	72.05	69.67	71.75	63.76	60.59	69	66.7	67.69	68.18	56.43	60.41	60.77	63.12	62.21	64.91	52.79	50.71	56.14
ENSMUSG00000073079	Srp54a	66.16	79.01	70.9	63.7	71.73	77.21	70.45	74.85	76.23	69.62	58.48	64.58	57.16	65.77	59.34	69.55	66.71	77.91
ENSMUSG00000001472	Tcf25	55.5	64.12	62.72	63.7	56.83	57.32	52.7	63.22	58.46	54.53	54.69	58.73	58.7	57.26	57.02	62.69	57.48	56.01
ENSMUSG00000024410	Rmc1	64.14	64.82	65.32	63.67	71.53	70.14	62.55	62.34	64.45	85.4	85.93	81.5	70.26	71.98	70.62	63.52	67.07	70.89
ENSMUSG00000063358	Mapk1	57.9	54.68	57.96	63.62	60.52	54.22	62.43	57.41	57	71.05	73.03	85.93	57.55	62.34	56.37	60.78	58.52	46.03
ENSMUSG00000057836	Xlr3a	62.26	67.68	62.76	63.6	64.92	76.67	75.05	77.77	74.13	63.7	63.88	62.8	118.1	113.23	118.58	98.05	100.16	125.28
ENSMUSG00000056394	Lig1	60.07	57.54	60.93	63.55	64.61	60.44	65.65	59.19	63.92	56.61	57.02	51.62	44.52	49.49	46.75	51.38	55.43	51.57
ENSMUSG00000024982	Zdhhc6	61.41	63.32	63.71	63.54	69.2	62.34	65.76	77.28	70.92	67.06	63.99	59.71	74.78	73.79	75.04	71.23	69.26	66.93
ENSMUSG00000028967	Errfi1	63.06	58.4	61	63.46	63.21	65.3	64.27	63.33	62.93	47.42	54.06	50.47	68.45	67.35	68.29	61.94	58.69	52.07
ENSMUSG00000042354	Gnl3	56.97	65.09	62.73	63.41	61.88	56.09	69.81	70.51	70.78	52.3	42.62	44.81	65.71	64.1	70.06	74.45	68.94	79.63
ENSMUSG00000028998	Tomm7	56.25	60.12	52.56	63.4	55.23	49.38	59.18	53.96	52.06	57.09	60.07	61.66	49.73	57.9	51.13	58.49	58.81	54.14
ENSMUSG00000037013	Ss18	67.31	71.89	69.96	63.38	70.2	60.43	66.64	55.19	61.66	89.44	82.18	81.7	40.97	38.87	38.07	52.8	51.36	42.48
ENSMUSG00000042487	Leo1	60.78	60.01	63	63.35	72.21	73.86	61.4	61.51	60.13	55.86	55.77	62.76	53.46	51.49	53.58	59.08	62.11	81.73
ENSMUSG00000027710	Acad9	71.6	74.56	73.44	63.33	72.25	70.78	61.38	56.93	59.51	81.65	86.33	76.04	40.27	37.08	40.74	48.53	54.34	45.78
ENSMUSG00000038028	Tigar	72.39	78.22	70.56	63.26	69.4	73.61	64.71	63.05	57.41	127.75	119.38	105.08	49.13	53.84	53.19	52.75	54.21	58.44
ENSMUSG00000000958	Slc7a7	56.62	57	57.49	63.16	55.33	59.69	65.08	66.11	68.54	30.44	40.8	33.39	92.35	92.21	93.84	73.29	66.54	64.1
ENSMUSG00000029840	Mtpn	73.77	64.86	69.26	63.13	75.66	73.25	67.77	68.19	67.48	66.16	64.4	69.77	60.34	61.55	61.16	67.66	67.7	67.21
ENSMUSG00000021553	Slc28a3	58.33	55.54	56.73	63.13	68.56	71.17	84.73	88.36	86.99	27.04	29.28	24.84	178.79	177.03	179.35	106.97	110.71	127.96
ENSMUSG00000036632	Alg5	67.78	64.1	65.25	63.04	64.55	64.99	61.93	63.87	64.23	52.56	61.29	57.65	63.39	62.02	61.63	61.87	62.41	71.24
ENSMUSG00000062169	Cnih4	67.3	60.07	54.43	62.93	52.65	42.02	61.19	52.57	49.91	73.73	72.85	75.91	41.34	52.62	43.71	48.68	51.42	53.98
ENSMUSG00000025135	Anapc11	75.79	71.49	73.48	62.89	59.45	50.05	66.24	56.59	66.09	78.96	81.77	70.59	66.79	71.68	66.43	65.66	58.67	58.24
ENSMUSG00000046671	Mtfr1l	70	73.76	74.1	62.87	68.83	67.22	67.67	62.07	64.95	72.93	82.5	65.39	56.24	56.19	58.14	52.97	56.28	61.93
ENSMUSG00000032897	Nfyc	66.62	72.99	72.33	62.86	72.45	63.95	62.88	61.49	59.52	84.54	94.87	90.12	48.21	52.67	50.03	61.85	67.59	53.58
ENSMUSG00000022200	Golph3	60.4	60.86	59.54	62.86	67.26	68.23	72.92	67.37	70.9	68.63	59.41	64.74	73.48	72.93	74.3	83.24	81.61	81.09
ENSMUSG00000001445	Mrpl10	62.47	63.91	63.33	62.84	60.85	55.83	58.81	59.51	59.06	68.45	67.06	66.18	54.63	56.13	55.07	60.37	63.78	53.36
ENSMUSG00000044641	Pard6b	68.27	60.62	66.44	62.81	64.37	61.56	68.56	69.62	71.65	41.1	42.49	53.67	92.73	90.46	91.03	74.12	72.84	78.01
ENSMUSG00000013622	Atraid	58.75	61.71	60.09	62.77	57.77	48.92	48.58	57.39	48.77	53.57	52.88	51.44	43.46	43.79	46.3	56.77	53.4	54.63
ENSMUSG00000073643	Wdfy1	77.42	67.26	66.32	62.71	62.11	65.02	64.32	61.09	66.57	86.08	73.32	59.31	62.92	60.62	63.66	66.56	70.75	64.7
ENSMUSG00000023051	Tarbp2	65.3	62.42	63.75	62.69	52.64	61.26	55.26	57.83	52.89	87.7	74.24	81.57	41.63	39.97	40.23	49.49	53.31	46.65
ENSMUSG00000029147	Ppm1g	63.74	69.89	69.22	62.55	59.83	64.01	62.54	58.82	59.78	68.54	65.66	84.44	52.45	50.96	51.57	56.43	48.75	47.33
ENSMUSG00000025792	Slc25a10	65.12	59.02	63.61	62.55	64.47	63.45	56.51	57.36	59.13	63.4	66.95	61.29	52.87	50.16	53.84	52.7	56.03	51.79
ENSMUSG00000024446	Rpp21	66.31	70.88	60.7	62.49	61.48	54.55	57.23	57.55	52.4	73.76	77.06	54.42	44.31	43.63	43.34	48.17	53.81	52.72
ENSMUSG00000032902	Slc16a1	57.76	67.23	64.17	62.44	65.72	71.38	67.77	71.71	70.56	58.69	61.14	64.17	92.59	94.61	91.88	67.31	78.34	69.45
ENSMUSG00000038991	Txndc5	69.02	63.87	66.02	62.41	64.02	66.06	66.72	66.44	70.34	58.91	55.92	54.59	72.55	69.59	74.53	70.5	64.11	69.53
ENSMUSG00000001158	Snrnp27	55.95	59.81	55.06	62.36	61.49	57.6	58.06	63.34	57.96	60.46	69.3	55.62	63.18	61.09	60.15	60.76	59.79	64.06
ENSMUSG00000032481	Smarcc1	59.8	56.1	58.71	62.36	59.53	57.54	59.84	50.77	55.86	58.97	75.26	71.66	68.57	70.64	71.2	75.83	63.6	64.08
ENSMUSG00000063410	Stk24	64.17	57.63	60.43	62.34	56.47	57.46	60.22	54.33	58.13	68.44	81.08	86.46	42.76	42.94	42.83	58.4	50.96	46.8
ENSMUSG00000040532	Abhd11	65.82	72.54	69.99	62.32	74.7	71.81	78.38	65.65	77.52	63.64	70.45	66.47	72.27	74.95	76.39	69.41	67.31	79.19
ENSMUSG00000029642	Polr1d	60.04	60.18	57.65	62.2	58.72	57.58	58.67	56.04	57.03	74.03	79.16	77.34	53.3	58.58	55.04	62.34	55.1	54.42
ENSMUSG00000029344	Tpst2	60.32	64.38	62.2	62.14	55.26	56.61	64.77	68.92	70.27	44.84	57.92	48.02	70.4	71.7	73.78	56.55	68.41	57.93
ENSMUSG00000022757	Tfg	72.36	64.43	63.29	62.11	61.93	71.61	76.15	62.38	65.12	78.53	69.28	68.99	76.08	76.78	67.77	79.49	71.78	71.78
ENSMUSG00000010097	Nxf1	57.58	51.66	55.42	62.05	63.66	68.46	54.43	61.38	60.91	68.68	61.5	69.95	73.81	71.8	74.14	69.83	71.92	70.19
ENSMUSG00000004069	Dnaja3	60.85	58.1	57.22	62.04	68.37	53.49	68.34	60.75	62.9	55.91	72.54	55.63	63.33	61.56	62.56	64.22	57.41	66.44
ENSMUSG00000038646	Ramac	55.67	60.38	56.59	62.03	59.35	61.84	58.69	56.64	54.51	69.44	62.26	58.47	65.09	65.42	63.06	62.13	64.34	68.89
ENSMUSG00000020952	Scfd1	62.77	58.81	63.32	61.98	67.45	76.73	64.5	71.97	67.61	55.73	46.58	41.38	71.15	72.9	72.28	66.33	76.45	81.17
ENSMUSG00000028330	Ncbp1	60.84	51.49	57.81	61.97	54.36	68.55	62.7	61.93	64.11	55.44	57.46	61.19	52.08	51.32	50.59	53.12	54.72	49.18
ENSMUSG00000029034	Ints11	57.75	59.18	60.23	61.85	56.48	57.42	50.5	58.45	50.57	70.57	63.54	66.93	59.17	59.36	59.25	55.41	53.49	44.81
ENSMUSG00000002031	Ift46	63.5	61.94	61.79	61.78	70.36	68.18	67.45	72.24	70.22	64.99	55.46	48.44	67.24	71.31	70.64	63.61	72.8	82.49
ENSMUSG00000042305	Tmem183a	61.63	61.71	65.16	61.75	67.93	70.33	68.85	63.76	64.77	75.84	81.01	81.29	59.2	60.81	58.28	63.25	64.16	64.55
ENSMUSG00000017286	Glod4	73.82	71.33	68.47	61.68	61.75	67.02	62.07	62.33	61.74	66.95	58.09	51.95	34.39	35.03	34.17	45.57	40.55	43.06
ENSMUSG00000036850	Mrpl41	63.06	70.33	66.24	61.62	60.1	60.35	56.89	52.96	53.99	78.4	79.35	66.95	53.15	51.5	51.06	49.71	43.38	44.88
ENSMUSG00000024400	Wdr33	59.52	58.76	56.28	61.45	61.56	66.14	65.52	59.04	61.49	57.72	66.28	53.19	63.12	67.87	63.95	64.47	61.26	60.97
ENSMUSG00000031939	Taf1d	67.73	63.62	57.86	61.45	60.11	60.55	51.65	52.49	51.59	50.97	50.15	40.44	52.53	51.02	49.79	65	58.64	57.76
ENSMUSG00000040824	Snrpd2	58.06	63.11	55.37	61.4	56.89	56.1	52.24	57.79	56.55	70	73.13	70.35	54.04	58.01	53.27	56.05	59.04	59.12
ENSMUSG00000017723	Wfdc2	64.74	58.62	66.31	61.3	66.34	58.07	64.45	65.18	63.45	47.92	52.28	53.9	53.08	55.3	49.93	52.7	52.33	63.47
ENSMUSG00000005299	Letm1	70.07	60.47	64.85	61.28	69.18	59.03	61.5	64.66	66.22	66.34	60.63	69.93	83.42	82.81	86.56	64.28	56.23	63.67
ENSMUSG00000050953	Gja1	72.56	83.4	80.94	61.26	63.15	71.2	52.84	55.62	54.95	163.71	143.54	143.22	19.47	18.63	19.5	29.45	31.07	31.52
ENSMUSG00000021774	Ube2e1	60.3	59.55	59.2	61.24	58.84	51.65	51.66	61.41	53.49	54.49	59.59	62.94	42.87	38.6	38	48.3	41.04	47.53
ENSMUSG00000032254	Kif23	61.77	57.91	62.37	61.23	62.33	62.52	48.86	57.34	52.22	59.25	55.73	68.54	41.16	40.05	41	54.49	55.26	43.09
ENSMUSG00000063904	Dpp3	67.08	66.74	68.16	61.2	71.17	65.29	63.04	76.83	73.84	77.37	69.99	79.46	60.56	59.79	61.31	65.06	64.92	58.22
ENSMUSG00000064068	Mtx1	59.53	55.76	59.68	61.14	59.17	52.27	48.46	50.78	54.65	67.04	73.83	68.03	59.07	56.41	57.26	41.7	53.57	67.11
ENSMUSG00000023075	Akirin1	60.45	60.47	59.89	61.14	60.67	57.36	52.39	54.21	53.53	48.68	47.16	47.07	58.59	58.58	57.71	64.21	63.16	56.57
ENSMUSG00000031878	Nae1	59.87	58.04	58.62	61.11	66.83	65.23	60.22	49.82	55.95	56.42	43.81	50.55	38.49	42.55	41.14	51.69	59.03	63.46
ENSMUSG00000039886	Tmem120a	67.26	64.81	63.46	61.1	61.85	56.42	63.65	63.77	65.34	80.5	71.34	70.3	71.24	72.45	71.53	59.44	59.49	53.23
ENSMUSG00000032092	Mpzl2	52.38	53.5	53.14	61.06	63.17	60.55	72.1	71.81	70.72	45.26	40.61	44.64	118.18	119.73	118.61	87.77	84.46	79.63
ENSMUSG00000032939	Nup93	67.16	63.26	66.68	61.02	71.14	68.27	60.73	67.15	64.89	74.53	68.77	62	68.12	68.54	69.67	62.65	78.05	80.01
ENSMUSG00000030245	Golt1b	59.89	62.53	64.37	60.99	66.97	70.45	65.65	68.63	65.57	66.64	73.38	71.52	64.58	68.48	64.56	54.01	59.73	62.97
ENSMUSG00000024908	Ppp6r3	52.81	52.54	54.89	60.89	62.35	68.75	54.59	71.95	65.18	63.89	67.97	65.78	58.1	57.27	56.13	60.1	70.38	69.17
ENSMUSG00000056941	Commd7	52.4	56.29	56.99	60.86	58.24	51.83	48.69	51.38	47.23	72.36	65.56	72.95	55.84	55.98	56.72	46.31	51.45	48.8
ENSMUSG00000020873	Slc35b1	62.67	62.38	64.39	60.83	65.83	59.9	60.54	56.39	61.72	60.71	60.23	63.56	53.37	53.54	54.69	59.66	55.12	52.56
ENSMUSG00000055436	Srsf11	55.8	56.99	60.93	60.79	63.46	60.68	57.71	59.14	54.42	50.47	59.08	50.47	52.65	50.01	50.88	68.45	68.07	71.28
ENSMUSG00000024150	Mcfd2	57.97	55.89	59.11	60.78	58.38	54.57	52.19	52.8	50.14	68.04	48.19	44.91	55.82	59.32	58.66	62.96	56.55	59.01
ENSMUSG00000041319	Thoc6	58.48	59.53	61.59	60.77	57.9	58.65	61.23	60.15	62.87	66.97	65.37	56.6	57.67	60.54	57.56	50.46	53.63	57.13
ENSMUSG00000024772	Ehd1	62.88	64.3	64.71	60.72	52.28	53.52	63.28	54.97	59.42	46.82	50.85	50.62	72.59	73.77	74.39	70.09	58.83	46.73
ENSMUSG00000030942	Thumpd1	65.17	65.15	65.1	60.7	63.08	66.93	60.48	61.42	60.13	58.89	60.57	61.78	52.95	52.04	53.8	58.23	51.19	74.88
ENSMUSG00000024767	Otub1	64.08	69.46	69.44	60.68	66.87	66.1	61.23	60.74	63.42	72.28	66.56	64.35	59.3	55.34	60.08	56.3	59.02	63.18
ENSMUSG00000041840	Haus1	73.06	75.22	72.1	60.65	59.19	73.19	57.86	58.24	57.34	80.09	71.71	62.93	45.1	43.68	43.57	54.53	55.18	65.99
ENSMUSG00000026174	Cnot9	62.14	66.83	64.79	60.62	70.49	71.65	56.21	69.42	61.66	73.82	63.96	70.05	57.88	58.07	58.54	54.1	60.72	67.25
ENSMUSG00000045503	Sys1	71.51	78.14	76.8	60.52	66.59	53.83	56.5	58.47	56.6	66.94	67.42	65.69	47.57	46.57	46.3	54.65	53.55	49.63
ENSMUSG00000022474	Pmm1	59.66	52.85	58.88	60.39	53.83	55.41	45.11	52.44	51.38	116.49	139.36	148.53	24.28	28.04	27.67	45.23	37.97	42.58
ENSMUSG00000034187	Nsf	55.7	54.96	56.54	60.29	67.07	70.52	67.27	71.84	71.35	47.88	44.76	40.21	105.43	103.72	106.02	66.56	73.42	85.22
ENSMUSG00000024758	Rtn3	57.39	58.5	59.4	60.29	53.63	58.21	69.07	67.19	69.58	46.4	43.59	44.65	70.29	70.05	70.45	69.41	70.34	66.02
ENSMUSG00000026727	Rsu1	52.19	53.22	55.16	60.28	57.64	72.7	75.86	82.21	78.3	35.07	39.78	38.12	102.93	99.12	103.16	85.98	89.67	89.85
ENSMUSG00000036138	Acaa1a	57.66	57.42	62.14	60.27	57.55	49.05	57.74	66.14	64.41	51.88	48.39	48.01	73.98	69.3	70.63	66	78.56	63.56
ENSMUSG00000043421	Hilpda	55.66	48.23	53.62	60.23	53.54	52.87	57.88	60.11	62.95	44.11	34.88	41.73	63.35	62.72	64.85	61.93	47.63	55.74
ENSMUSG00000022992	Kansl2	60.34	65.72	64.4	60.2	64.92	64.97	65.31	64.31	67.29	56.85	68.21	76.57	93.84	92.81	93.41	74.26	73.48	73.66
ENSMUSG00000116564	Riok2	64.15	59.62	59.29	60.15	61	61.61	55.74	54.48	55.32	48.62	45.61	50.5	49.76	52.04	52.11	52.69	60.52	56.35
ENSMUSG00000027942	4933434E20Rik	67.44	73.64	70.34	60.13	67.3	74.62	63.72	81.94	67.49	66.33	65.08	57.03	57.88	62.31	61.33	69.53	77.54	86.33
ENSMUSG00000002812	Flii	61.62	63.74	64.13	60.1	61.88	61.94	67.57	61.32	66.29	54.64	50.12	53.7	71.52	69.65	71.2	63.64	61.44	54.25
ENSMUSG00000015289	Lage3	67.85	60.01	64.28	60.03	53.58	54.79	57.11	48.82	49.08	63.81	57.16	56.47	39.51	40.9	40.9	53.51	51.97	59.04
ENSMUSG00000030681	Mvp	60.59	65.32	65.77	59.86	61.71	54.48	67.45	69.64	72.13	56.63	58.13	53.97	104.51	97.94	103.6	84.8	79.16	64.25
ENSMUSG00000029014	Dnajc2	61.08	56.48	58.53	59.71	58.05	61.72	59.52	55.02	59.22	46.28	52.55	55.1	34.14	32.78	33.75	55.87	48.24	55.26
ENSMUSG00000032180	Tmed1	63.13	65.61	64.76	59.61	60.4	49.04	61.43	52.43	55.49	95.48	85.46	81.63	46.3	45.92	48.25	49.02	40.11	43.34
ENSMUSG00000038762	Abcf1	54.45	60.71	62.95	59.6	55.68	51.45	60.23	56.83	55.61	58.05	66.89	67.26	56.97	62.24	52.83	51.33	56.24	49.27
ENSMUSG00000041488	Stx3	44.26	49.48	46.64	59.55	55.88	52.06	65.11	66.47	66.79	28.6	35.11	39.25	143.92	139.77	143.07	97.13	90.6	83.06
ENSMUSG00000004843	Chmp2b	52.87	67.2	62.14	59.52	56.92	66.18	55.43	51.44	53.9	69.33	69.64	69.06	57.78	60.57	58.01	55.65	56.3	57.06
ENSMUSG00000031701	Dnaja2	58.59	52.45	55.62	59.49	54.29	64.27	61.64	60.39	60.91	67.49	60.26	67.01	47.83	49.81	49.06	66.47	65.86	49.14
ENSMUSG00000018858	Mrpl58	68.1	62.95	66.74	59.47	66.89	58.38	63.21	59.68	60.4	73.87	81.81	69.37	49.62	53.13	56.44	59.35	57	68.97
ENSMUSG00000029012	Orc5	61.77	64.27	60.8	59.46	63.04	75.3	57.28	67.64	65.07	70.71	60.25	62.38	51.98	49.49	49.27	45.93	53.42	52.87
ENSMUSG00000031995	St14	53.22	63.04	63.32	59.46	56.93	49.91	63.32	57.92	60.62	50.73	56.26	60.5	65.27	64.81	66.66	64.72	58.57	42.95
ENSMUSG00000028419	Chmp5	60.12	71.02	65.07	59.45	67.9	69.63	68.89	75.89	72.81	80.9	66.32	67.94	64.32	68	61.15	78.9	80.34	83.75
ENSMUSG00000024785	Rcl1	62.71	58.06	62.02	59.45	66.85	61.1	59.92	60.7	58.86	76.49	85.3	67.96	46.97	47.8	48.3	52.76	46.57	43.15
ENSMUSG00000042541	Sem1	62.36	57.42	52.94	59.42	49.58	43.5	56.82	51.27	51.83	58.81	63.7	62.23	38.61	44.7	35.67	52.37	48.06	48.28
ENSMUSG00000034917	Tjp3	58.15	61.69	62.32	59.42	60.8	52.44	56.98	66.7	60.75	53.39	54.27	49.34	81.77	75.63	79.52	65.05	59.89	59.73
ENSMUSG00000052253	Zfp622	56.56	51.2	50.9	59.35	59	55.9	51.23	53.95	51.3	64.21	59.7	63.71	44.79	42.76	48.32	44.11	44.59	44.78
ENSMUSG00000006585	Cdt1	65.52	59.98	64.93	59.34	69.72	58.84	62.67	55.49	58.97	60.23	68.17	62.9	51.15	52.45	54.87	60.37	62.46	60.89
ENSMUSG00000052962	Mrpl35	54.33	52.69	50.13	59.32	53.93	48.79	55.19	54.09	51.56	59.91	65.7	63.09	56.55	70.58	62.09	65.78	67.94	67.8
ENSMUSG00000020986	Sec23a	53.91	58.62	57.63	59.25	56.14	66.51	56.87	62.64	58.84	64.43	59.89	61.24	68.5	70.72	68.35	56.14	58.43	61.11
ENSMUSG00000027011	Ube2e3	58.25	58.23	61.73	59.24	59.22	62.92	51.2	49.06	51.63	73.98	75.27	77.22	43.24	42.18	39.3	49.33	53.97	56.4
ENSMUSG00000047260	Emc6	58.6	61.15	58.22	59.19	59.16	53.11	55.14	49.08	49.78	94.03	86.62	78.33	54.45	54.03	53.84	57.66	60.07	57.17
ENSMUSG00000022108	Itm2b	56.85	62.4	58.03	59.19	60.65	60.88	58.07	53.95	60.78	53.83	42.33	38.83	45.7	48.95	45.56	50.55	48.88	52.34
ENSMUSG00000001017	Chtop	64.68	58.76	60.55	59.18	53	57.6	59.71	68.77	59.19	64.1	69.17	61.49	65.08	65.31	66.38	62.88	57.28	66.59
ENSMUSG00000019837	Gtf3c6	51.78	48.09	46.3	59.07	51.04	46.99	46.09	43.88	48.04	58.25	61.07	60.61	41.08	42.41	36.79	34.6	43.39	44.66
ENSMUSG00000032324	Tspan3	54.16	54.9	48.56	59.03	54.78	57.38	56.69	59.63	58.22	69.13	72.98	69.89	49.75	49.92	49.54	44.07	47.83	48.95
ENSMUSG00000021665	Hexb	55.92	53.59	54.8	58.99	63.19	60.96	61.15	70.11	65.52	69.32	67.43	66.36	73.95	69.32	73.92	64.37	60.73	62.48
ENSMUSG00000035455	Fignl1	56.65	59.46	61.8	58.98	65.08	66.67	52	61.43	56.26	53.84	54.31	52.19	41.19	42.99	41.98	45.73	45.07	53.43
ENSMUSG00000071650	Ganab	62.22	59.52	61.78	58.93	52.69	55.65	56.52	63.49	60.87	57.44	61.58	62.65	74.45	75.45	75.56	57.92	67.52	59.33
ENSMUSG00000001016	Ilf2	56.84	62.99	59.72	58.9	64.74	59.08	54.65	54.06	51.03	64.41	65.26	74.1	48.36	49.17	50.27	45.43	52.57	49.3
ENSMUSG00000024750	Zfand5	49.37	44.33	43.37	58.9	55.96	53.43	59.37	64.39	56.37	38.72	38.76	50.51	112.9	120.51	111.65	105.15	95.13	110.73
ENSMUSG00000032220	Myo1e	49.17	57.2	55.45	58.84	55.62	64.8	54.79	56.58	56.78	52.64	65.26	67.84	64.38	64.31	65.18	48.1	49.04	59.74
ENSMUSG00000002679	Med6	50.31	57.67	54.16	58.8	60.93	58.21	58.66	61.32	57.51	59.26	74	54.67	48.77	50.58	49.86	55.68	53.52	58.51
ENSMUSG00000038943	Prc1	65.07	74.28	71.82	58.55	64.61	78.1	59.68	57.7	61.61	66.08	60.64	62.78	33.29	29.67	32.76	40.87	50.87	52.92
ENSMUSG00000012535	Tnpo3	57.71	63.03	60.45	58.55	64.79	64.89	59.84	63.91	63.45	62.13	58.84	61.03	54.18	54.33	55.39	64.76	59.73	58.41
ENSMUSG00000026248	Mrpl44	53.95	54.99	51.98	58.54	54.88	57.13	58.81	49.91	52.34	73.58	70.71	66.4	37.79	38.73	40.07	54.57	51.96	49.3
ENSMUSG00000057236	Rbbp4	60.19	52.7	57.5	58.44	61.67	53.74	47.17	63.66	55.53	54.68	58.09	54.89	55.07	55.66	55.14	44.37	48.77	44.93
ENSMUSG00000031843	Mphosph6	53.18	49.86	48.76	58.43	56.73	61.88	58.7	62.69	59.19	63.95	65.78	53.92	62.55	63.92	61.27	61.94	63.29	60.48
ENSMUSG00000018040	Rrp7a	58.38	71.63	64.64	58.4	60.25	56.78	57.5	55.8	61.86	70.52	68.46	67.41	50.89	49.91	50.77	43.74	54.36	51.62
ENSMUSG00000021646	Mccc2	48.51	52.19	52.06	58.39	57.17	58.65	53.04	61.04	57.86	54.23	55.96	58.07	55.38	53.81	53.19	43.64	54.09	54.85
ENSMUSG00000013736	Trnt1	57.68	57.96	57.03	58.34	65.53	62.93	59.67	57.83	58.91	54.23	57.96	54.92	52.46	52.42	52.2	58.49	59.24	58.61
ENSMUSG00000041815	Poldip3	54.34	56.79	58.38	58.28	52.79	55.6	54.56	52.4	52.05	54.85	64.74	70.09	48.83	47.05	49.52	53.11	48.15	51.43
ENSMUSG00000030611	Mrps11	51.3	51.87	52.31	58.25	60.38	49.95	49.4	47.64	47.29	71.98	65.15	64.89	45.07	46.56	45.69	47.05	45.68	56.94
ENSMUSG00000031667	Aktip	57.23	59.1	57.02	58.18	66.39	68.97	66.34	71.5	65.93	52.91	55.67	56.23	80.69	84.12	76.14	76.08	70.79	81.46
ENSMUSG00000027680	Fxr1	59.57	53.84	57.66	58.17	56.76	64.33	63.68	60.92	62.98	63.51	72.09	56.37	56.56	58.03	57.38	61.59	59.78	67.66
ENSMUSG00000028577	Plaa	59.99	57.03	59.65	58.12	50.65	62.43	53.34	55.49	56.87	69.53	72.75	71.96	44.41	44.07	43.95	60.57	55.62	54.34
ENSMUSG00000032261	Sh3bgrl2	50.59	46.14	50.32	58.11	54.01	52.59	55.31	54.06	53.21	49.09	44.43	49.34	62.11	61.51	60.61	51.26	51.73	52.58
ENSMUSG00000031556	Tm2d2	52.04	54.38	52.63	58.08	59.31	44.1	53.03	40.82	48.03	74.95	73.35	64.76	51.15	48.69	50.15	52.7	48.98	53.84
ENSMUSG00000020914	Top2a	64.15	65.14	66.13	58.05	61.49	63.06	57.08	60.3	57.31	47.85	46.72	48.4	46.61	47.31	46.92	52.81	51.93	54.84
ENSMUSG00000042043	Tbca	61.2	68.46	60.18	58	66.75	51.24	66.34	60.78	63.21	72.17	69.41	57.1	62.76	68.16	66.51	71.22	62.7	71.7
ENSMUSG00000069089	Cdk7	53.04	46.92	50.73	58	43.12	56.67	51.39	58.46	57.4	56.16	45.85	50.54	54.09	58.62	55.98	57.93	57.46	65.48
ENSMUSG00000042396	Rbm7	61.32	58.15	60.02	57.99	59.07	62.32	52.99	63.18	58.82	61.62	59.87	59.06	48.94	48.38	47.99	50.37	57.94	54.48
ENSMUSG00000026827	Gpd2	56.09	61.68	59.06	57.93	53.99	59.31	49.91	48.37	49.49	62.17	58.21	61.95	27.47	27.45	27.69	37.95	42.2	39.92
ENSMUSG00000012483	Rpa3	50.16	49.76	49.24	57.91	58.97	50.91	53.97	54.68	49.87	62.03	57.56	54.93	51.97	56.8	54.13	60.08	58.91	52.58
ENSMUSG00000074247	Dda1	64.17	62.58	59.74	57.89	60.47	50.03	63.51	65.5	65.04	57.63	58.17	57.73	70.59	74.01	73.77	72.66	63.37	61.5
ENSMUSG00000024248	Cox7a2l	55.14	56	51.19	57.86	53.33	53.35	60.47	58.28	57.45	79.81	72.39	81.36	53.07	61.24	55.82	55.27	49.92	55.92
ENSMUSG00000045294	Insig1	49.24	52.78	50.74	57.84	53.97	55.28	75.11	79.93	75.38	33.33	41.48	40.83	145.98	146.42	144.32	107.76	103.91	99.34
ENSMUSG00000000378	Ccm2	55.53	51.4	54.72	57.83	58.36	44.06	57.89	52.18	58.26	55.18	56.58	49.92	80.69	74.28	82.1	57.99	49.65	49.9
ENSMUSG00000028029	Aimp1	63.12	57.04	56.11	57.75	65.18	62.89	54.02	53.75	56.28	67.39	61.07	69.78	52.76	53.29	56.71	58.6	58.77	54.85
ENSMUSG00000028676	Srsf10	60.65	62.06	61.3	57.75	60.98	67.93	66.55	63.86	63.38	61.12	60.64	61.95	57	57.88	55.95	57.44	64.87	71.04
ENSMUSG00000026127	Imp4	62.61	54.31	53.59	57.71	49.17	56.66	59.08	54.89	60.84	66.75	59.08	61.79	53.11	55.63	49.26	54.5	56	50.02
ENSMUSG00000050017	Pitpnb	57.02	55.92	53.73	57.69	64.37	56.06	62.61	59.61	60.27	58.09	50.73	54.8	71.44	70.29	69.48	62.22	66.46	71.46
ENSMUSG00000071708	Sms	56.9	59.75	57.15	57.63	53.28	61.84	52.45	50.93	53.03	64.65	63.9	58.98	19.8	19.15	19.54	35.64	34.08	28.71
ENSMUSG00000028560	Usp1	62.99	57.11	63.63	57.62	63.97	63.52	47.23	56.01	48.37	70.26	49.91	46.8	40.17	41.81	37.9	53.61	50.62	42.18
ENSMUSG00000033335	Dnm2	52.31	49.82	54.26	57.61	51.21	51.29	56.22	53.11	55.41	71.51	72.27	70.86	65.07	63.32	65.08	61.84	55.08	52.45
ENSMUSG00000042682	Selenok	66.41	61.98	57.95	57.55	61.49	55.07	68.76	65.72	63.74	72.82	71.22	71.15	85.36	92.88	90.67	80.78	80.47	94.49
ENSMUSG00000025869	Nop16	58.46	55.09	55.11	57.54	56.93	56.86	60.52	55.75	61.38	68.31	72.35	70.14	57.78	58.65	55.81	55.66	55.86	62.01
ENSMUSG00000019797	Mtres1	65.21	63.28	59.88	57.52	63.78	62.48	64.05	61.03	59.19	65.51	71.35	58.65	57.37	58.86	61.8	56.45	59.58	75.52
ENSMUSG00000007812	Zfp655	56.21	60.7	57.76	57.52	65.12	71.23	59.43	55.51	58.44	48	49.24	52.52	53.64	54.45	54.54	57.18	52.28	58.6
ENSMUSG00000030105	Arl8b	57.34	59.86	58.93	57.47	59.98	63.55	53.37	45.2	54.91	71.89	68.87	70.65	39.77	41.55	43.81	55.35	47.88	42.17
ENSMUSG00000024039	Cbs	59.34	56.23	59.09	57.44	58.69	48.55	52.4	57.29	53.62	41.87	49.47	55.67	33.99	31.47	33.48	62	63.91	47.5
ENSMUSG00000029617	Ccz1	51.4	61.55	58.08	57.42	62.34	71.54	51.7	62.68	57.38	57.17	53.59	52.99	79.96	79.58	79.06	61.39	69.41	72
ENSMUSG00000021012	Zc3h14	56.84	60.29	59.38	57.26	64.24	57.61	56.64	65.68	61.33	65.64	61.8	60.31	59.57	58.9	60.42	63.92	68.35	70.15
ENSMUSG00000014301	Pam16	58.2	65.29	53.38	57.26	51.18	36.95	62.93	49.13	59.56	58.82	72.23	79.49	35.1	38.93	33.92	51.39	50.42	49.78
ENSMUSG00000032423	Syncrip	56.34	50.79	54.44	57.22	52.38	52.2	56.67	54.54	53.29	48.08	56.56	51.18	55.84	55.66	52.2	51.29	56.48	51.01
ENSMUSG00000033706	Smyd5	64.13	54.33	59.65	57.21	61.1	61.7	55.32	58.5	55.34	76.36	70.43	67.62	58.26	57.89	60.25	61.9	56.91	55.34
ENSMUSG00000025337	Sbds	63.04	62.29	62.48	57.21	60.52	65.36	59.34	63.93	62.33	52.99	60.72	57.39	57.91	60.06	59.21	56.19	58.06	67.23
ENSMUSG00000024516	Sec11c	55.73	52.44	54.24	57.2	55.66	57.7	57.32	53.34	48.51	56.91	66.3	72.92	45.46	38.84	43.86	41.15	52.34	51.47
ENSMUSG00000030970	Ctbp2	61.04	58.68	59.15	57.2	52.22	58.75	64.76	52.54	61.16	34.9	39.89	39.26	47.89	48.35	49.18	61.59	53.3	57.27
ENSMUSG00000040034	Nup43	55.81	61.02	55.66	57.19	54.54	59.78	54.32	56.84	51.3	65.5	55.86	54.12	41.18	38.89	40.48	48.2	47.88	49.84
ENSMUSG00000039367	Sec24c	53.68	55.25	59.96	57.13	50.79	51.57	54.1	61.85	58.4	52.98	50.78	52.68	77.7	76.08	77.6	64.45	64.94	61.82
ENSMUSG00000001785	Pwp1	58.08	55.69	58.31	57.11	67.86	64.87	50.56	56.68	53.97	70.81	62.97	67.91	47.86	48.29	47.08	52.66	51.78	52.21
ENSMUSG00000056728	Ctsll3	27.24	24.03	26.51	57.09	59.81	54.6	96.36	84.15	96.69	2.43	0.69	0.43	619.49	611.86	627.45	338.18	347.7	354.23
ENSMUSG00000001674	Ddx18	57.37	48.51	50.37	57.05	45.47	41.56	51.04	40.49	47.93	50.97	55.65	50.95	41.73	41.65	41.53	42.98	32.46	37.96
ENSMUSG00000031584	Gsr	58.07	56.29	57.21	57.04	54.3	55.5	48.5	45.38	46.12	75.5	69.42	68.82	48.17	48.76	47.12	45.79	46.25	43.53
ENSMUSG00000025903	Lypla1	63.39	62.01	60.3	57.01	51.8	62.36	54.95	59.51	59.11	54.74	57.71	54.21	43.94	42.25	39.97	51.38	53.29	55.75
ENSMUSG00000068328	Aup1	64.07	58.34	59.73	56.93	63.49	55.61	65.99	62.04	59.93	63.3	64.49	56.31	81.84	82.01	84.74	78.36	65.83	69.94
ENSMUSG00000033589	Reep4	53.97	55.38	55.84	56.86	56.18	47.68	57.35	53.73	53.39	57.54	65.68	61.08	55.23	56.21	55.91	49.49	49.95	53.41
ENSMUSG00000070394	Tmem256	56.54	51.59	51.11	56.74	52.11	40.76	54.77	45.07	50.89	52.74	49.93	51.77	53.59	59.65	57.84	50.97	51.88	55.78
ENSMUSG00000030986	Dhx32	59.14	60.3	58.88	56.63	59.38	61.53	55.82	61.16	58.72	70.43	68.13	71.56	35.42	38.16	37.59	44.45	45.69	46.26
ENSMUSG00000036932	Aifm1	54.69	58.05	54.38	56.59	62.23	61.23	53.29	57.62	54.71	60.63	55.84	63.05	43.08	43.98	43.41	51.69	43.36	49.24
ENSMUSG00000074797	Itpa	52.07	49.92	50.18	56.57	53.84	46.55	50.65	50.88	49.73	63.53	65.57	63.98	46.83	43.6	45.96	50.41	54.84	40.73
ENSMUSG00000052752	Traf7	53.31	56.7	55.19	56.54	57.59	53.85	60.7	55.21	54.8	67.9	55.66	69.23	61.33	62.43	62.79	51.72	57.76	64.62
ENSMUSG00000062234	Gak	54.05	52.44	51.8	56.46	54.66	55.62	64.23	52.89	58.23	44.85	50.62	52.43	67.83	68.78	69.04	62.27	60.56	54.75
ENSMUSG00000001707	Eef1e1	55.36	51.14	52.55	56.45	53.41	59.42	54.96	54.9	55.67	62.33	63.94	65.39	55.1	58.77	54.36	56.93	57.54	57.29
ENSMUSG00000032388	Spg21	44.94	51.06	48.18	56.43	53.15	56.93	52.19	57.28	49.44	71.49	63.83	67.53	52.49	58.15	54.17	52.52	48.38	49.59
ENSMUSG00000022808	Snx4	54.82	56.09	53.87	56.4	54.98	61.38	59.11	53.73	56.87	55.15	48.01	53.86	58.47	58.67	55.74	68.11	56.08	62.98
ENSMUSG00000032580	Rbm5	51.61	54.38	58.49	56.39	65.92	54.7	62.76	64.37	67.16	39.82	50.19	59.48	68.48	70.74	69.71	75.16	62.92	75.95
ENSMUSG00000062691	Cebpzos	56.79	47.77	48.82	56.37	54.81	51.26	50.26	54.62	51.15	58.79	54.82	46.01	45.94	51.25	47.33	51.1	54.63	57.27
ENSMUSG00000002227	Mov10	64.62	59.42	64.26	56.34	54.49	51.99	49.13	51.23	50.69	62.92	58.43	56.98	38.73	37.67	38.88	43.9	38.76	36.68
ENSMUSG00000022711	Pmm2	57.76	52.69	55.2	56.33	43.49	45.95	48.08	51.62	49.99	74.42	62.57	70.9	38.18	38.41	37.12	52.22	50.14	52.35
ENSMUSG00000025873	Faf2	62.52	62.24	54.06	56.32	55.82	50.02	50.3	59.39	53.41	64.33	57.79	63.6	57.7	52	52.83	55.98	55.1	58.25
ENSMUSG00000028010	Gar1	52.58	53.3	55.33	56.29	52.87	51.52	44.62	48.03	47.54	50.8	58.15	52.75	60.83	60.12	59.24	54.88	47.09	51.74
ENSMUSG00000025925	Terf1	50.37	55.71	54.43	56.26	57.32	47.55	50.52	56.95	56.79	59.55	51.84	57.12	43.83	41.21	43.29	49.74	47.2	47.43
ENSMUSG00000021286	Zfyve21	50.54	51.84	52.14	56.23	57.81	54.12	55.21	62.06	63.08	46.95	53.83	40.09	118.81	118.82	116.43	88.5	87.94	82.51
ENSMUSG00000028675	Pnrc2	53.88	49.03	50.19	56.22	54.16	54.19	48.92	53.34	49.6	33.91	37.52	34.7	48.57	48.44	48.36	47.45	63.44	56.68
ENSMUSG00000027968	Larp7	59.8	59.72	61.21	56.17	63	59.84	56.71	53.56	54.85	57.62	45.57	48.87	36.26	36.15	36	46.75	51.13	48.46
ENSMUSG00000027998	Plrg1	63.47	50.22	58.41	56.15	58.16	62.81	54.64	53.98	55.89	60.94	59	56.54	50.22	51.82	51.46	55.4	57.81	64.74
ENSMUSG00000007029	Vars	57.28	52.35	58.29	56.14	46.53	38.75	46.72	41.35	47.23	45.09	41.78	47.59	40.53	38.64	42.33	49.73	36.98	29.99
ENSMUSG00000025413	Ttc4	46.77	60.12	56.36	56.13	50.84	47.24	45.26	54.05	50.18	49.08	64.98	46.39	44.64	46.06	45.35	53.46	50.23	58.96
ENSMUSG00000033543	Gtf2a2	51.12	51.76	46.08	56.09	48.92	53.11	44.32	53.75	46.44	65.9	57.33	64.78	37.28	38.98	36.74	45.48	48.15	50.16
ENSMUSG00000022505	Emp2	53.88	49.85	50.69	56.05	55.13	59.84	68.33	69.58	67.63	41.67	36.36	35.22	105.67	109.96	106.99	73.9	77.47	72.54
ENSMUSG00000009076	Zmat5	62.57	61.98	61.87	56.01	54.14	48.09	48.32	46.96	49.73	93.71	93.53	93.21	34.51	34.57	33.41	36.29	40.37	50.92
ENSMUSG00000022964	Tmem50b	57.1	41.86	46.47	56.01	58.61	56.28	58.82	61.13	61.75	76.24	68.58	48.44	71.63	74.59	72.63	59.44	58.34	71.44
ENSMUSG00000034674	Tdg	64.73	68.02	68.39	56	58.76	64.66	57.53	63.87	63.2	64.72	76.27	68.19	63.01	63.5	62.73	54.94	59.81	59.63
ENSMUSG00000027787	Nmd3	55.54	53.07	45.88	55.98	48	50.27	44	54.1	44.89	43.59	38.94	50.45	45.36	44.89	40.84	51.43	57.86	55.5
ENSMUSG00000040822	1700123O20Rik	57.46	54.89	58.09	55.97	61.66	60.75	62.88	57.75	61.95	60.9	70.65	64.31	66.87	66.15	66.67	56.82	54.07	53.9
ENSMUSG00000075229	Ccdc58	59.42	58.4	54.35	55.95	66.82	73.93	66.67	63.79	59.45	92.92	94.91	97.48	58.99	66.43	56.82	72.72	68	67.66
ENSMUSG00000030826	Bcat2	51.51	54.37	56.26	55.89	57.47	65.06	61	67.74	65.11	56.46	57.14	49.03	97.47	92.74	99.04	70.79	75.94	73.05
ENSMUSG00000056629	Fkbp2	60.85	61.25	55.75	55.87	55.1	55.02	59.79	56.28	59.72	86.42	75.63	75.17	63.73	62.1	61.83	61.76	53.99	66.09
ENSMUSG00000061461	Smim20	46.84	61.42	59.21	55.87	60	62.88	56.36	54.51	53.41	67.56	69.79	62.57	46.05	44.83	48.42	48.18	50.15	51.54
ENSMUSG00000060601	Nr1h2	48.64	52.97	54.24	55.85	50.13	54.85	53.5	52.15	57.61	62.73	79.78	74.42	65.04	62.65	66.53	55.43	53.86	60.95
ENSMUSG00000029458	Brap	60.68	66.55	54.9	55.76	54.73	36.94	56.54	56.81	54.06	72.5	67.39	62.85	39.78	45.51	41.13	46.34	51.99	57.93
ENSMUSG00000067847	Romo1	58.58	64.36	58.21	55.75	56.72	41.52	65.4	60.77	57.56	50.43	62.61	52.31	61.18	63.22	58.02	61.17	70.38	61.05
ENSMUSG00000028563	Tm2d1	57.85	62.06	55.47	55.71	61.35	61.53	56.32	62.11	58.77	67.6	58.17	58.39	61.85	62.88	58.11	63.44	58.97	64.34
ENSMUSG00000028273	Pdlim5	59.86	58.19	57.84	55.71	62.12	60.85	58.01	48.9	55.78	38.13	37.47	43.62	43.76	44.58	42.45	51.04	42.67	49.39
ENSMUSG00000031388	Naa10	57.78	53.76	57.93	55.69	54.22	54.06	54.25	50.71	55.81	71.49	57.2	57.95	28.21	29.64	28.14	37.27	43.99	33.57
ENSMUSG00000032046	Abhd12	58.54	50.77	56.44	55.65	54.94	57.64	48.3	53.33	48.65	54.93	45.42	46.47	36.24	36.75	34.13	50.69	55.31	54.74
ENSMUSG00000055041	Commd5	53	57.35	59.99	55.64	50.35	48.73	43.57	46.98	46.7	58.55	51.2	53.23	33.04	30.26	33.87	43.39	46.23	36.61
ENSMUSG00000023156	Rpp14	58.07	65.13	63.76	55.64	61.63	69.89	61.3	63.54	62.48	53.87	58.65	60.07	61.81	70.97	62.71	72.07	68.24	75.7
ENSMUSG00000021548	Ccnh	53.47	51	50.06	55.64	41.09	44.07	54.12	55.03	50.87	52.19	58.09	46.09	45.43	49.41	45.06	64.75	54.01	49.18
ENSMUSG00000107283	Mpv17	54.14	54.71	57.16	55.62	65.22	60.19	63.17	72.91	66.89	62.04	67.38	63.07	89.44	92.45	87	62.18	72.01	79.1
ENSMUSG00000026917	Wdr5	48.06	49.8	48.33	55.6	52.38	53.08	50.25	41.99	46.37	55.95	55.22	61.9	43.95	43.62	43.7	48.12	50.56	48.58
ENSMUSG00000029433	Diablo	54.75	61.03	58.61	55.55	61.78	58.39	62.99	51.9	53.42	76.12	80.75	68.74	58.04	61.75	59.54	59.96	53.11	55.85
ENSMUSG00000052566	Hook2	54.89	62.3	54.01	55.54	55.83	49.15	50.72	48.99	50.33	60.71	64.13	57.5	57.51	57.71	58	51.01	54.77	49.44
ENSMUSG00000003464	Pex19	55.12	63.49	62.81	55.53	60.31	59.12	58.06	66.95	59.18	60.13	64.96	57.45	66.76	65.58	64.95	58.97	66.43	69.34
ENSMUSG00000035559	Mpv17l2	58.11	49.39	56.22	55.5	57.5	55.32	55.79	53.05	50.52	55.36	60.16	57.45	46.45	46.21	47.4	48.93	50.19	45.39
ENSMUSG00000005470	Asf1b	65.65	60.75	63.9	55.44	58.61	64.68	61.8	56.29	57.35	70.36	69.12	71.19	46.92	43.17	45.44	49.78	54.82	56.2
ENSMUSG00000025872	Thoc3	62.5	58.41	60.64	55.41	59.86	66.99	54.75	59.09	58.65	51.2	52.98	49.27	66.46	65.63	66.05	53.29	58.35	58.36
ENSMUSG00000047714	Ppp1r2	49.68	52.09	48.48	55.38	50.53	56.96	44.05	47.21	47.6	53.34	49.9	56.46	38.15	39.04	39.19	48.46	44.84	39.83
ENSMUSG00000027134	Lpcat4	57.3	53.93	54.74	55.38	50.81	49.69	65.55	62.48	66.89	43.73	44.62	44.01	86.39	82.18	88.12	77.53	74.97	57.94
ENSMUSG00000020349	Ppp2ca	47.39	36.68	41.42	55.37	47.05	46.43	54.9	35.51	46.24	61.74	59.16	70.12	66.21	64.12	65.12	56.5	41.81	42.57
ENSMUSG00000047767	Atg16l2	60.49	59.97	64.26	55.36	49.9	54.51	54.63	51.22	56	49.26	59.75	57.85	42.66	41.17	42.17	52.23	56.22	55.41
ENSMUSG00000029687	Ezh2	54.12	60.88	56.36	55.35	46.39	55.87	58.85	47.92	54.48	49.06	49.3	48.55	30.42	35.06	33.16	49.94	42.47	45.07
ENSMUSG00000024258	Polr2d	57.55	58.11	54.29	55.3	56.59	59.34	54.59	53.94	54.25	75.74	73.74	70.15	52.65	53.95	52.99	50.06	57.47	63.03
ENSMUSG00000022681	Ntan1	53.99	54.44	54	55.26	51.94	50.56	54.51	47.26	51.32	52.62	56.52	46.07	60.96	64.45	61.38	48.82	55.14	55.06
ENSMUSG00000022940	Pigp	58.92	53.38	42.69	55.24	38.99	17.66	52.08	49.42	40.47	48.1	44.87	38.31	37.15	47.75	35.42	45.82	49.1	53.52
ENSMUSG00000030894	Tpp1	56.21	53.37	55.19	55.22	51.45	47.29	50.84	47.86	45.47	47.69	58.27	51.19	54.41	54.93	53.63	52.51	56.4	54.02
ENSMUSG00000010517	Faf1	52.35	52.98	52.55	55.21	55.41	58.29	57.27	60.24	60.71	56.41	56.48	57.05	73.66	72.22	73.12	64.44	63.2	63.53
ENSMUSG00000035027	Map2k2	52.01	60.91	58.72	55.16	50.52	42.82	45.96	48.94	53.16	77.37	80.07	83.51	44.17	41.29	44.83	46.17	48.11	34.23
[truncated: 20,338 more rows]
